# Supplementary material for: Redetermination and absolute configuration of 7α-hy­droxy­royleanone
Source: Acta Crystallogr Sect E Struct Rep Online. 2010 Jun 5;66(Pt 7):o1566–7. doi: 10.1107/S1600536810020544 (PMC3006754; doi:10.1107/S1600536810020544)
Supplement: Supplementary file 2 [file e-66-o1566-Isup2.hkl]

# 
# h,k,l, Fc-squared, Fo-squared, sigma(Fo-squared) and status flag 
# 
data_I
_shelx_title ' po2_0m in P2(1)2(1)2(1)  (100K)' 
_shelx_refln_list_code          4 
_shelx_F_calc_maximum       72.49 
_exptl_crystal_F_000       720.00 
_reflns_d_resolution_high  0.8692 
 
loop_ 
 _symmetry_equiv_pos_as_xyz 
 'x, y, z' 
 '-x+1/2, -y, z+1/2' 
 '-x, y+1/2, -z+1/2' 
 'x+1/2, -y+1/2, -z' 
 
_cell_length_a     7.6729 
_cell_length_b     9.3972 
_cell_length_c    24.1946 
_cell_angle_alpha  90.000 
_cell_angle_beta   90.000 
_cell_angle_gamma  90.000 
 
_shelx_F_squared_multiplier     1.000 
 
loop_ 
 _refln_index_h 
 _refln_index_k 
 _refln_index_l 
 _refln_F_squared_calc 
 _refln_F_squared_meas 
 _refln_F_squared_sigma 
 _refln_observed_status 
   2   0   0     2082.76     1967.03     40.03 o 
   4   0   0      150.92      119.67      2.53 o 
   6   0   0       64.04       64.94      2.78 o 
   8   0   0       11.35        8.40      0.85 o 
   1   1   0      762.27      642.43      9.57 o 
   2   1   0       17.23       18.81      0.53 o 
   3   1   0       72.88       64.40      1.04 o 
   4   1   0      339.43      368.71      3.98 o 
   5   1   0       40.64       46.33      1.64 o 
   6   1   0       22.39       28.42      1.57 o 
   7   1   0      100.24       93.57      1.59 o 
   8   1   0        2.67        2.50      0.39 o 
   1   2   0        3.79        4.39      0.38 o 
   2   2   0     2290.84     1974.47     23.00 o 
   3   2   0      308.49      315.60      3.96 o 
   4   2   0       15.56       18.25      0.77 o 
   5   2   0     1231.57     1200.01     19.08 o 
   6   2   0        2.79        2.03      0.69 o 
   7   2   0      316.52      312.46      3.67 o 
   8   2   0      122.32      124.82      1.75 o 
   1   3   0     1324.69     1375.43     16.17 o 
   2   3   0     1741.12     1816.58     22.70 o 
   3   3   0      998.11      978.94     10.86 o 
   4   3   0      430.12      480.08      6.92 o 
   5   3   0      124.93      125.99      3.42 o 
   6   3   0       55.14       63.08      1.26 o 
   7   3   0      206.84      218.13      3.32 o 
   8   3   0       43.13       46.36      1.08 o 
   1   4   0       13.50       11.58      0.62 o 
   2   4   0       55.39       40.31      1.79 o 
   3   4   0     2016.23     2172.22     22.92 o 
   4   4   0       18.02       19.18      1.73 o 
   5   4   0       57.35       67.38      2.57 o 
   6   4   0       75.98       89.24      2.03 o 
   7   4   0      833.92      862.98     10.43 o 
   8   4   0      278.44      295.84      3.93 o 
   1   5   0      576.13      690.41      7.57 o 
   2   5   0      383.37      402.74      5.34 o 
   3   5   0       17.50       15.62      1.46 o 
   4   5   0      704.21      727.16     15.47 o 
   5   5   0      284.32      270.40      3.84 o 
   6   5   0       14.47       16.59      0.85 o 
   7   5   0      234.63      248.41      4.73 o 
   0   6   0        0.37        0.27      0.33 o 
   1   6   0      111.84      101.01      2.49 o 
   2   6   0      896.35      921.82     14.55 o 
   3   6   0      949.55      959.27     12.80 o 
   4   6   0        5.32        8.36      1.44 o 
   5   6   0       12.23       15.10      0.80 o 
   6   6   0      129.08      135.24      2.82 o 
   7   6   0      296.13      319.96      5.69 o 
   1   7   0       24.14       28.71      2.58 o 
   2   7   0      487.85      500.44      7.01 o 
   3   7   0      203.41      201.16      4.23 o 
   4   7   0      251.44      266.27      4.84 o 
   5   7   0      390.20      368.98      6.54 o 
   6   7   0       94.40      114.50      2.34 o 
   0   8   0       81.49       95.72      3.16 o 
   1   8   0       30.18       31.76      1.07 o 
   2   8   0      545.76      551.47      7.01 o 
   3   8   0        6.07        7.63      1.67 o 
   4   8   0       18.14       19.46      0.74 o 
   5   8   0      330.56      316.56      5.48 o 
   1   9   0       20.66       19.05      0.72 o 
   2   9   0       55.33       52.04      1.30 o 
   3   9   0        6.39        5.47      0.42 o 
   4   9   0       84.86       96.59      1.91 o 
   0  10   0       35.32       41.29      1.17 o 
   1  10   0        4.17        6.83      0.41 o 
   2  10   0       40.48       38.25      0.87 o 
   3  10   0       61.51       57.86      1.50 o 
   1   0   1       62.53       50.09      0.93 o 
   2   0   1       15.74       11.99      0.86 o 
   3   0   1       82.82       79.52      2.12 o 
   4   0   1       14.69       10.61      0.56 o 
   5   0   1       49.12       53.02      1.30 o 
   6   0   1      260.13      260.50      5.67 o 
   7   0   1      148.28      141.72      2.30 o 
   8   0   1        1.88        1.97      0.38 o 
  -8   1   1       15.33       15.88      0.73 o 
  -7   1   1       47.84       50.46      1.10 o 
  -6   1   1     2215.86     2166.04     36.15 o 
  -5   1   1      672.92      677.37      9.85 o 
  -4   1   1       23.56       29.53      0.80 o 
  -3   1   1     2411.81     2528.91     22.78 o 
  -2   1   1      648.10      569.29      6.00 o 
   0   1   1       66.61       72.43      1.24 o 
   2   1   1      657.73      582.92      6.33 o 
   3   1   1     2403.00     2503.30     23.38 o 
   4   1   1       22.90       29.37      0.81 o 
   5   1   1      674.64      686.32      9.88 o 
   6   1   1     2210.33     2155.75     27.82 o 
   7   1   1       47.65       48.67      1.10 o 
   8   1   1       15.13       16.11      0.57 o 
  -8   2   1       81.40       86.34      1.66 o 
  -7   2   1       31.86       32.54      1.06 o 
  -6   2   1      110.92      111.95      3.63 o 
  -5   2   1       13.00       13.52      1.57 o 
  -4   2   1       16.20       17.69      1.09 o 
  -3   2   1      436.76      448.00      5.34 o 
  -2   2   1      106.71      100.84      1.73 o 
  -1   2   1      366.87      324.84     10.74 o 
   0   2   1     3012.16     2763.62     55.34 o 
   1   2   1      365.35      322.65      3.49 o 
   2   2   1      106.06       99.32      1.50 o 
   3   2   1      439.17      454.52      7.70 o 
   4   2   1       16.07       18.31      0.74 o 
   5   2   1       13.09       15.20      1.23 o 
   6   2   1      111.60      108.29      3.59 o 
   7   2   1       31.81       31.24      0.86 o 
   8   2   1       82.49       86.69      1.74 o 
  -8   3   1      128.19      137.40      2.21 o 
  -7   3   1       53.36       56.21      1.34 o 
  -6   3   1      860.81      848.88      8.50 o 
  -5   3   1      664.42      653.22     15.36 o 
  -4   3   1      245.94      252.80      4.26 o 
  -3   3   1      480.49      464.49      6.05 o 
  -2   3   1     1696.40     1669.78     17.50 o 
  -1   3   1     2588.47     2710.91     32.69 o 
   0   3   1     3304.79     3139.72     62.83 o 
   1   3   1     2590.82     2712.09     31.15 o 
   2   3   1     1690.92     1681.58     17.94 o 
   3   3   1      478.38      437.08      9.02 o 
   4   3   1      248.70      260.67      4.92 o 
   5   3   1      666.93      654.33     11.28 o 
   6   3   1      859.65      854.95      9.68 o 
   7   3   1       53.19       57.39      1.34 o 
   8   3   1      128.89      135.01      2.18 o 
  -8   4   1      178.89      189.96      2.72 o 
  -7   4   1       93.86       99.99      2.18 o 
  -6   4   1      337.64      342.21      5.46 o 
  -5   4   1       53.64       54.84      2.35 o 
  -4   4   1       16.78       18.22      1.57 o 
  -3   4   1      319.57      324.14      4.27 o 
  -2   4   1       22.21       21.23      0.74 o 
  -1   4   1      785.04      785.17      7.51 o 
   1   4   1      786.85      801.84      7.64 o 
   2   4   1       23.12       21.50      0.75 o 
   3   4   1      323.00      326.29      4.30 o 
   4   4   1       16.92       20.31      1.24 o 
   5   4   1       52.65       52.54      2.30 o 
   6   4   1      335.56      339.23      4.25 o 
   7   4   1       93.10       99.15      1.81 o 
   8   4   1      181.75      196.56      2.74 o 
  -7   5   1      562.75      579.38     10.05 o 
  -6   5   1      565.13      587.19     10.26 o 
  -5   5   1      170.17      174.46      2.78 o 
  -4   5   1      295.36      299.51      5.91 o 
  -3   5   1      346.48      340.41      8.74 o 
  -2   5   1      336.76      334.07      4.39 o 
  -1   5   1     1767.47     1874.49     19.23 o 
   0   5   1     2252.80     2346.62     21.05 o 
   1   5   1     1767.62     1864.57     15.57 o 
   2   5   1      331.56      339.59      4.29 o 
   3   5   1      345.41      344.32      5.38 o 
   4   5   1      294.30      290.97      5.76 o 
   5   5   1      171.40      169.09      2.67 o 
   6   5   1      566.48      586.55     10.15 o 
   7   5   1      562.28      574.11      9.99 o 
  -7   6   1       59.70       66.55      1.59 o 
  -6   6   1      229.99      236.29      4.52 o 
  -5   6   1       42.43       42.37      1.33 o 
  -4   6   1      639.76      649.61     10.67 o 
  -3   6   1      197.75      207.80      3.74 o 
  -2   6   1      252.69      255.10      5.10 o 
  -1   6   1       44.75       43.62      1.55 o 
   0   6   1     4212.46     4681.87     53.13 o 
   1   6   1       44.67       43.91      1.46 o 
   2   6   1      251.66      258.27      3.86 o 
   3   6   1      199.23      201.70      3.68 o 
   4   6   1      639.57      632.59     14.22 o 
   5   6   1       41.38       41.62      1.22 o 
   6   6   1      229.80      239.53      4.47 o 
   7   6   1       59.30       66.34      1.54 o 
  -6   7   1      118.24      124.02      2.55 o 
  -5   7   1       48.93       49.60      1.38 o 
  -4   7   1       96.23      101.53      2.23 o 
  -3   7   1      281.92      284.98      3.51 o 
  -2   7   1      787.59      791.09     10.41 o 
  -1   7   1      193.84      208.97      4.51 o 
   0   7   1      336.92      363.86      5.62 o 
   1   7   1      194.61      206.48      4.39 o 
   2   7   1      789.52      809.74     10.37 o 
   3   7   1      278.95      286.13      4.61 o 
   5   7   1       48.24       50.66      1.33 o 
   6   7   1      118.73      128.01      2.50 o 
  -5   8   1       65.24       73.20      1.65 o 
  -4   8   1      156.98      145.66      2.92 o 
  -3   8   1      174.18      181.10      3.93 o 
  -2   8   1       54.17       50.03      1.26 o 
  -1   8   1      404.92      411.78      5.15 o 
   0   8   1     1040.79     1059.28     11.66 o 
   1   8   1      406.18      412.56      5.63 o 
   2   8   1       53.02       48.89      2.16 o 
   3   8   1      175.21      178.87      4.52 o 
  -4   9   1       62.53       65.39      1.44 o 
  -3   9   1        9.35       10.04      1.02 o 
  -2   9   1      128.15      129.03      2.37 o 
  -1   9   1       13.30       14.14      0.68 o 
   0   9   1       16.09       16.60      0.73 o 
   1   9   1       13.40       14.50      1.17 o 
   2   9   1      129.92      130.33      1.90 o 
   3   9   1        9.17        9.64      0.48 o 
   4   9   1       63.63       62.30      2.29 o 
  -3  10   1       12.26       16.37      0.54 o 
  -2  10   1       29.29       30.63      0.67 o 
  -1  10   1      132.09      124.92      1.79 o 
   0  10   1      363.75      352.70      3.63 o 
   1  10   1      131.61      125.58      2.31 o 
   2  10   1       29.08       29.26      0.68 o 
   3  10   1       12.68       16.29      1.78 o 
   1   0   2     1014.67      906.04      9.73 o 
   3   0   2     1838.33     1844.17     17.34 o 
   4   0   2     2728.09     2881.02     24.40 o 
   5   0   2       30.10       31.26      1.21 o 
   6   0   2       94.95       87.58      2.67 o 
   7   0   2     1994.59     2005.28     20.85 o 
   8   0   2       13.99       16.61      2.05 o 
  -8   1   2       37.01       34.40      1.05 o 
  -7   1   2       65.62       63.88      1.81 o 
  -6   1   2      971.25      954.59     17.97 o 
  -5   1   2       27.70       26.93      1.11 o 
  -4   1   2       11.51       10.51      0.58 o 
  -3   1   2      171.66      161.08      2.14 o 
  -2   1   2     1682.72     1562.02     12.97 o 
  -1   1   2     1069.07      914.32     13.32 o 
   0   1   2       27.22       27.59      0.42 o 
   1   1   2     1065.79      915.08     11.85 o 
   2   1   2     1682.44     1577.56     18.76 o 
   3   1   2      171.26      160.55      2.18 o 
   4   1   2       11.52       11.30      0.56 o 
   5   1   2       27.40       25.26      1.52 o 
   6   1   2      968.93      943.36     13.56 o 
   7   1   2       66.02       62.84      1.24 o 
   8   1   2       36.64       33.47      0.81 o 
  -8   2   2        5.55        4.44      0.69 o 
  -7   2   2     1539.16     1518.08     18.04 o 
  -6   2   2       42.47       45.24      5.00 o 
  -5   2   2      401.62      380.36      7.38 o 
  -4   2   2      373.36      384.46      6.84 o 
  -3   2   2     2821.01     2898.24     33.80 o 
  -2   2   2      378.59      346.62      4.78 o 
  -1   2   2      186.43      188.24      4.41 o 
   1   2   2      181.63      174.12      2.14 o 
   2   2   2      378.60      361.44      5.05 o 
   3   2   2     2848.81     2909.29     35.67 o 
   4   2   2      374.62      387.26      5.11 o 
   5   2   2      411.69      372.02      9.09 o 
   6   2   2       41.30       45.08      2.26 o 
   7   2   2     1540.28     1536.12     14.71 o 
   8   2   2        5.53        5.15      0.51 o 
  -8   3   2       48.46       51.32      1.81 o 
  -7   3   2       41.22       40.09      1.13 o 
  -6   3   2      743.68      740.70      7.58 o 
  -5   3   2      518.42      523.99     13.08 o 
  -4   3   2       51.00       58.10      1.65 o 
  -3   3   2      305.78      341.52      4.77 o 
  -2   3   2     1861.05     1855.43     22.52 o 
  -1   3   2      217.01      221.19      2.74 o 
   1   3   2      216.97      230.85      7.54 o 
   2   3   2     1861.81     1889.96     20.06 o 
   3   3   2      305.13      340.99      5.64 o 
   4   3   2       51.34       60.15      1.56 o 
   5   3   2      520.38      535.91     17.70 o 
   6   3   2      740.78      741.66      7.55 o 
   7   3   2       40.82       41.57      1.11 o 
   8   3   2       47.37       51.79      1.12 o 
  -8   4   2       36.56       43.66      0.98 o 
  -7   4   2      380.32      386.52      7.28 o 
  -6   4   2       10.77       12.92      0.85 o 
  -5   4   2      337.03      324.43     10.37 o 
  -4   4   2       37.84       37.20      1.71 o 
  -3   4   2      650.22      711.71      8.20 o 
  -2   4   2      148.21      141.69      2.20 o 
  -1   4   2      159.40      169.40      2.24 o 
   0   4   2     2124.03     2254.67     20.10 o 
   1   4   2      157.22      169.03      2.08 o 
   2   4   2      147.83      139.29      2.34 o 
   3   4   2      656.68      710.86     10.34 o 
   4   4   2       38.76       41.71      1.69 o 
   5   4   2      343.38      338.89      6.63 o 
   6   4   2       11.07       12.00      0.59 o 
   7   4   2      381.47      399.52      5.22 o 
   8   4   2       37.18       45.53      1.20 o 
  -7   5   2       76.81       78.41      1.97 o 
  -6   5   2      180.85      186.06      3.88 o 
  -5   5   2      248.67      245.61      3.64 o 
  -4   5   2       94.58       87.99      2.68 o 
  -3   5   2      120.83      121.02      5.02 o 
  -2   5   2      627.87      666.18      7.71 o 
  -1   5   2      761.34      840.34      9.04 o 
   0   5   2     2647.57     2749.83     24.58 o 
   1   5   2      762.35      833.37      9.30 o 
   2   5   2      628.96      663.08      8.04 o 
   3   5   2      122.29      119.60      4.06 o 
   4   5   2       93.79       86.05      3.00 o 
   5   5   2      249.83      241.97      3.47 o 
   6   5   2      182.18      185.05      3.72 o 
   7   5   2       77.09       75.27      1.86 o 
  -7   6   2      286.15      318.42      5.69 o 
  -6   6   2       23.69       25.46      1.01 o 
  -5   6   2       28.26       25.52      1.06 o 
  -4   6   2       93.81      100.04      2.79 o 
  -3   6   2       28.63       28.24      1.13 o 
  -2   6   2      291.71      287.86      6.94 o 
  -1   6   2       67.23       82.97      3.19 o 
   0   6   2      644.81      673.68      8.59 o 
   1   6   2       67.78       88.73      3.43 o 
   2   6   2      293.05      287.47      4.29 o 
   3   6   2       28.75       27.27      1.87 o 
   4   6   2       96.56       98.66      4.68 o 
   5   6   2       29.46       26.63      0.90 o 
   6   6   2       24.81       26.47      0.96 o 
   7   6   2      288.28      312.31      5.53 o 
  -6   7   2       86.18       90.74      2.02 o 
  -5   7   2       90.16      104.08      2.39 o 
  -4   7   2       24.06       21.58      0.90 o 
  -3   7   2      177.74      169.36      2.40 o 
  -2   7   2      470.57      486.27      6.95 o 
  -1   7   2      802.40      843.25     15.31 o 
   0   7   2      259.67      287.44      4.98 o 
   1   7   2      801.86      828.39     13.37 o 
   2   7   2      467.95      488.84      6.81 o 
   3   7   2      179.66      168.39      5.98 o 
   6   7   2       87.05       90.00      1.86 o 
  -5   8   2      249.47      276.27      4.94 o 
  -4   8   2       82.55       79.58      1.91 o 
  -3   8   2       41.42       36.85      1.06 o 
  -2   8   2       26.90       29.59      1.01 o 
  -1   8   2      138.47      136.38      1.91 o 
   0   8   2      832.78      848.28      9.60 o 
   1   8   2      137.85      136.25      2.49 o 
   2   8   2       26.93       31.91      1.79 o 
   3   8   2       40.75       36.41      2.02 o 
   4   8   2       83.83       79.21      2.87 o 
  -4   9   2       55.48       53.71      1.17 o 
  -3   9   2        8.84        7.37      0.78 o 
  -2   9   2      106.38      107.30      2.58 o 
  -1   9   2      186.10      179.83      3.13 o 
   0   9   2      196.99      190.38      4.39 o 
   1   9   2      185.42      177.75      2.72 o 
   2   9   2      104.42      111.22      1.67 o 
   3   9   2        8.93        7.69      0.43 o 
   4   9   2       56.73       50.24      2.02 o 
  -3  10   2      147.70      149.90      3.44 o 
  -2  10   2       17.42       16.47      0.65 o 
  -1  10   2       46.85       41.52      0.83 o 
   0  10   2      278.81      255.32      2.56 o 
   1  10   2       45.80       41.29      0.92 o 
   2  10   2       17.50       15.40      0.57 o 
   3  10   2      147.92      152.72      8.69 o 
   1   0   3      373.82      327.83      4.05 o 
   2   0   3     1274.32     1162.58     24.78 o 
   3   0   3      447.62      515.40      5.45 o 
   4   0   3        0.21        1.14      0.36 o 
   5   0   3      558.59      560.62      8.82 o 
   6   0   3      102.12      109.09      3.03 o 
   7   0   3      844.35      832.04     10.41 o 
   8   0   3      122.11      124.91      2.27 o 
  -8   1   3      134.57      132.95      2.35 o 
  -7   1   3      141.36      136.69      3.43 o 
  -6   1   3     2047.31     1973.52     30.76 o 
  -5   1   3      151.19      142.74      2.76 o 
  -4   1   3     1097.11     1116.72     11.17 o 
  -3   1   3     1177.29     1270.76     13.43 o 
  -2   1   3     1082.94     1042.08      9.58 o 
   0   1   3        2.42        0.42      0.16 o 
   2   1   3     1073.09     1039.40     12.80 o 
   3   1   3     1181.55     1255.86     12.22 o 
   4   1   3     1100.78     1141.86     11.36 o 
   5   1   3      148.47      135.78      3.13 o 
   6   1   3     2043.03     1953.94     25.52 o 
   7   1   3      139.68      136.08      2.03 o 
   8   1   3      133.08      134.73      1.88 o 
  -8   2   3        7.39        6.54      0.80 o 
  -7   2   3      460.05      459.29      6.16 o 
  -6   2   3      255.46      247.23      5.98 o 
  -5   2   3      368.65      360.14      7.14 o 
  -4   2   3       99.71       94.62      4.60 o 
  -3   2   3     1497.25     1640.77     31.25 o 
  -2   2   3     1065.91     1018.00     12.40 o 
  -1   2   3      297.25      252.20      7.76 o 
   1   2   3      296.33      251.70      3.01 o 
   2   2   3     1065.56     1029.77     17.50 o 
   3   2   3     1490.36     1638.84     17.78 o 
   4   2   3       99.56       91.76      2.20 o 
   5   2   3      370.30      360.26      5.96 o 
   6   2   3      256.72      241.96      5.91 o 
   7   2   3      461.22      460.65      5.04 o 
   8   2   3        7.13        6.88      0.41 o 
  -8   3   3      117.30      121.32      2.05 o 
  -7   3   3       50.85       49.96      1.25 o 
  -6   3   3     1793.11     1760.32     16.49 o 
  -5   3   3       59.13       54.75      3.08 o 
  -4   3   3      434.12      452.97      6.64 o 
  -3   3   3     2254.78     2447.21     28.10 o 
  -2   3   3     1504.61     1511.61     16.00 o 
  -1   3   3     3091.29     3045.38     31.22 o 
   1   3   3     3092.37     3145.41     42.50 o 
   2   3   3     1498.98     1524.25     19.08 o 
   3   3   3     2246.14     2356.77     30.42 o 
   4   3   3      435.41      462.08      6.50 o 
   5   3   3       57.96       51.71      2.63 o 
   6   3   3     1784.42     1762.25     16.45 o 
   7   3   3       49.85       49.10      1.23 o 
   8   3   3      120.98      124.55      2.34 o 
  -8   4   3       32.81       31.74      1.06 o 
  -7   4   3       50.85       52.04      1.65 o 
  -6   4   3      362.51      377.11      7.02 o 
  -5   4   3       52.24       53.71      2.38 o 
  -4   4   3       54.93       51.36      2.03 o 
  -3   4   3     1441.33     1550.87     22.47 o 
  -2   4   3      478.34      496.47      5.93 o 
  -1   4   3      182.93      216.52      2.72 o 
   0   4   3     2489.30     2793.32     24.97 o 
   1   4   3      184.77      218.17      2.59 o 
   2   4   3      480.81      503.32      6.95 o 
   3   4   3     1428.71     1482.06     20.04 o 
   4   4   3       55.29       52.51      1.91 o 
   5   4   3       53.62       58.63      2.90 o 
   6   4   3      362.94      371.35      4.58 o 
   7   4   3       50.41       49.96      1.25 o 
   8   4   3       33.00       30.92      0.93 o 
  -7   5   3        2.44        5.05      0.53 o 
  -6   5   3      237.16      260.42      5.05 o 
  -5   5   3       20.19       18.78      0.83 o 
  -4   5   3      326.75      317.86      6.33 o 
  -3   5   3     1974.96     2060.68     25.64 o 
  -2   5   3      720.00      726.53      8.31 o 
  -1   5   3      402.83      443.83     10.60 o 
   0   5   3      687.38      710.45      6.88 o 
   1   5   3      398.90      423.65      4.08 o 
   2   5   3      720.09      723.97      8.80 o 
   3   5   3     1964.30     2063.39     34.21 o 
   4   5   3      324.52      314.45      6.05 o 
   5   5   3       19.47       19.29      0.67 o 
   6   5   3      236.00      252.93      4.78 o 
   7   5   3        2.51        5.95      0.53 o 
  -7   6   3       57.98       57.94      1.49 o 
  -6   6   3        8.22        8.51      0.69 o 
  -5   6   3      109.85      112.11      2.60 o 
  -4   6   3       19.79       19.76      1.18 o 
  -3   6   3      239.36      239.51      4.06 o 
  -2   6   3      391.42      371.51      7.01 o 
  -1   6   3        1.31        3.07      0.52 o 
   0   6   3     1454.59     1660.06     24.80 o 
   1   6   3        1.32        3.97      0.85 o 
   2   6   3      390.46      376.23      7.43 o 
   3   6   3      236.57      235.90      6.21 o 
   4   6   3       19.68       17.97      2.29 o 
   6   6   3        7.98        9.04      0.58 o 
   7   6   3       57.63       56.67      1.33 o 
  -6   7   3      172.58      194.19      3.72 o 
  -5   7   3       37.62       42.63      1.33 o 
  -4   7   3      347.69      324.06      6.01 o 
  -3   7   3      531.19      529.96      6.26 o 
  -2   7   3      197.86      205.93      3.71 o 
  -1   7   3      153.65      146.10      5.93 o 
   0   7   3      956.30      970.47     15.57 o 
   1   7   3      153.94      150.50      4.02 o 
   2   7   3      200.01      206.70      4.99 o 
   3   7   3      530.07      534.26     10.03 o 
  -5   8   3      238.43      247.67      4.57 o 
  -4   8   3       24.00       27.49      0.89 o 
  -3   8   3       58.57       60.22      1.43 o 
  -2   8   3      554.94      557.44      7.01 o 
  -1   8   3      315.39      308.06      3.85 o 
   0   8   3      143.88      148.08      2.09 o 
   1   8   3      312.48      307.13      4.33 o 
   2   8   3      555.06      539.41      7.29 o 
   3   8   3       58.02       60.34      2.60 o 
   4   8   3       23.25       25.57      1.54 o 
  -4   9   3      191.88      192.47      2.99 o 
  -3   9   3       23.84       24.84      0.92 o 
  -2   9   3       42.67       42.26      1.08 o 
  -1   9   3      360.08      357.90      5.36 o 
   0   9   3       37.96       34.68      1.02 o 
   1   9   3      361.22      356.20      4.57 o 
   2   9   3       42.80       43.60      1.21 o 
   3   9   3       24.14       23.71      1.54 o 
   4   9   3      193.31      185.58      4.73 o 
  -3  10   3       50.08       50.35      1.33 o 
  -2  10   3      133.69      126.07      1.92 o 
  -1  10   3       68.90       59.51      1.25 o 
   0  10   3       23.60       25.08      0.80 o 
   1  10   3       67.62       59.72      0.97 o 
   2  10   3      134.44      124.65      1.68 o 
   3  10   3       50.35       54.88      3.56 o 
   0   0   4     1899.15     1655.79     33.49 o 
   1   0   4      945.28      905.12     14.12 o 
   2   0   4     2365.76     2160.58     28.78 o 
   3   0   4      234.88      232.83      2.89 o 
   4   0   4      575.08      629.33      6.87 o 
   5   0   4      179.63      185.35      3.83 o 
   6   0   4      159.04      171.17      3.98 o 
   7   0   4        1.71        0.21      0.37 o 
   8   0   4       76.12       77.81      1.69 o 
  -8   1   4       49.94       50.69      1.30 o 
  -7   1   4        1.44        2.46      0.45 o 
  -6   1   4      910.34      898.43     15.60 o 
  -5   1   4      113.25      108.30      2.34 o 
  -4   1   4      184.21      214.70      2.93 o 
  -3   1   4       58.00       57.78      1.27 o 
  -2   1   4     1730.50     1645.80     16.66 o 
  -1   1   4      446.42      409.43      3.87 o 
   0   1   4       44.19       29.50      0.60 o 
   1   1   4      445.87      408.28      6.02 o 
   2   1   4     1733.97     1674.39     19.92 o 
   3   1   4       56.55       58.99      1.31 o 
   4   1   4      184.83      217.63      3.43 o 
   5   1   4      112.21      105.62      2.70 o 
   6   1   4      908.01      875.54     14.64 o 
   7   1   4        1.41        2.15      0.32 o 
   8   1   4       50.58       50.72      1.01 o 
  -8   2   4      132.92      133.85      3.30 o 
  -7   2   4      280.68      286.17      7.92 o 
  -6   2   4      197.00      199.59      9.52 o 
  -5   2   4       77.46       63.72      2.37 o 
  -4   2   4     1144.26     1163.97     17.51 o 
  -3   2   4      477.99      495.00      6.67 o 
  -2   2   4     1377.18     1376.89     16.43 o 
  -1   2   4     1335.08     1290.05     15.12 o 
   0   2   4     2729.23     2603.72     52.47 o 
   1   2   4     1328.96     1280.12     15.45 o 
   2   2   4     1386.61     1377.94     23.23 o 
   3   2   4      481.94      499.49      6.12 o 
   4   2   4     1135.24     1159.67     15.47 o 
   5   2   4       80.37       66.38      2.18 o 
   6   2   4      196.69      195.16      5.16 o 
   7   2   4      279.36      279.05      4.13 o 
   8   2   4      135.57      132.08      1.80 o 
  -8   3   4       98.46       99.30      1.76 o 
  -7   3   4      185.52      189.20      3.00 o 
  -6   3   4     1104.16     1081.92     10.59 o 
  -5   3   4       42.23       39.23      2.66 o 
  -4   3   4      759.90      787.14     10.43 o 
  -3   3   4       95.90       78.67      1.58 o 
  -2   3   4      206.50      201.25      2.81 o 
  -1   3   4     1853.30     1866.11     19.30 o 
   0   3   4      357.57      367.77      3.60 o 
   1   3   4     1862.20     1882.81     19.21 o 
   2   3   4      208.10      198.58      2.95 o 
   3   3   4       93.94       80.37      2.01 o 
   4   3   4      763.15      770.81     13.19 o 
   5   3   4       42.44       40.70      1.85 o 
   6   3   4     1101.24     1085.65     10.53 o 
   7   3   4      185.06      190.86      4.28 o 
   8   3   4       99.48      103.00      1.74 o 
  -8   4   4       67.98       68.47      1.75 o 
  -7   4   4      266.58      259.47      5.16 o 
  -6   4   4      468.23      437.07      8.13 o 
  -5   4   4      102.67       94.60      3.25 o 
  -4   4   4      704.81      732.19     12.30 o 
  -3   4   4       61.17       78.31      2.31 o 
  -2   4   4      161.20      196.72      2.86 o 
  -1   4   4     1047.44     1094.66     13.39 o 
   1   4   4     1052.01     1086.97     10.48 o 
   2   4   4      165.73      195.63      3.64 o 
   3   4   4       62.58       79.20      2.33 o 
   4   4   4      705.52      730.96     10.00 o 
   5   4   4      105.95      100.41      2.98 o 
   6   4   4      468.57      440.98      5.98 o 
   7   4   4      265.27      260.09      3.66 o 
   8   4   4       68.58       72.16      1.27 o 
  -7   5   4       43.35       44.12      1.44 o 
  -6   5   4      341.43      349.89      6.64 o 
  -5   5   4      358.70      383.03      6.46 o 
  -4   5   4      380.42      401.75      7.61 o 
  -3   5   4       20.01       20.16      1.13 o 
  -2   5   4      499.65      516.31      7.07 o 
  -1   5   4     1158.48     1213.73     13.05 o 
   0   5   4      118.00      113.47      1.86 o 
   1   5   4     1164.13     1246.71      9.94 o 
   2   5   4      500.95      522.83      9.77 o 
   3   5   4       19.81       21.73      2.39 o 
   4   5   4      382.25      398.48     12.33 o 
   5   5   4      361.14      375.95      6.23 o 
   6   5   4      342.55      353.29      6.33 o 
   7   5   4       41.85       43.86      1.22 o 
  -7   6   4       82.07       84.52      1.97 o 
  -6   6   4      574.00      564.17      9.94 o 
  -5   6   4       43.00       52.73      1.65 o 
  -4   6   4      114.33      101.80      2.66 o 
  -3   6   4       34.92       31.20      1.97 o 
  -2   6   4       90.07       85.39      2.63 o 
  -1   6   4       63.63       69.01      2.18 o 
   0   6   4     2995.28     3119.56     45.23 o 
   1   6   4       63.57       71.75      1.44 o 
   2   6   4       92.52       90.81      2.90 o 
   3   6   4       35.16       32.26      2.17 o 
   4   6   4      113.23      133.64      5.42 o 
   6   6   4      576.02      569.54      9.57 o 
   7   6   4       82.29       82.77      1.70 o 
  -6   7   4       21.74       18.87      0.80 o 
  -5   7   4        6.50        7.87      0.69 o 
  -4   7   4       83.98       78.83      2.02 o 
  -3   7   4       29.00       26.10      0.83 o 
  -2   7   4      102.27      109.37      2.50 o 
  -1   7   4       44.10       43.97      1.86 o 
   0   7   4     1022.13     1013.28     16.21 o 
   1   7   4       43.68       46.87      2.12 o 
   2   7   4      102.13      109.15      2.02 o 
   3   7   4       28.68       27.57      3.40 o 
  -5   8   4       29.68       32.69      1.06 o 
  -4   8   4       28.27       31.31      0.98 o 
  -3   8   4       10.15        9.29      0.56 o 
  -2   8   4       92.08       98.76      3.46 o 
  -1   8   4      458.16      455.78      5.98 o 
   0   8   4     1155.71     1184.68     10.89 o 
   1   8   4      460.43      452.38      4.85 o 
   2   8   4       91.05       88.23      3.22 o 
   3   8   4       10.27        8.93      1.17 o 
   4   8   4       28.03       31.47      1.70 o 
  -4   9   4       27.38       27.19      1.46 o 
  -3   9   4       93.84      100.17      1.68 o 
  -2   9   4       53.20       52.38      1.20 o 
  -1   9   4        0.18        0.57      0.31 o 
   0   9   4      586.08      569.48      5.96 o 
   1   9   4        0.22        0.63      0.31 o 
   2   9   4       52.18       52.17      1.22 o 
   3   9   4       92.43       95.37      3.19 o 
   4   9   4       26.54       26.63      1.44 o 
  -3  10   4       16.83       15.59      0.51 o 
  -2  10   4       41.33       40.74      0.93 o 
  -1  10   4      148.05      149.84      2.28 o 
   0  10   4      462.22      409.80      4.36 o 
   1  10   4      147.64      152.27      1.81 o 
   2  10   4       41.06       41.08      1.22 o 
   3  10   4       16.72       16.32      1.06 o 
   1   0   5     2137.05     1932.51     27.50 o 
   2   0   5     1724.24     1769.54     25.77 o 
   3   0   5      216.60      245.75      3.04 o 
   4   0   5        6.05        0.74      0.25 o 
   5   0   5        6.36        8.04      0.85 o 
   6   0   5      371.80      367.59      7.47 o 
   7   0   5      258.52      247.97      3.91 o 
   8   0   5       35.59       33.57      1.41 o 
  -8   1   5      123.18      120.84      2.16 o 
  -7   1   5      474.03      460.55      6.26 o 
  -6   1   5      175.75      183.24      7.12 o 
  -5   1   5      267.36      266.29      4.89 o 
  -4   1   5      264.57      320.80      4.01 o 
  -3   1   5     2338.59     2423.52     28.72 o 
  -2   1   5     1629.76     1589.63     18.30 o 
  -1   1   5      584.64      540.10      5.14 o 
   0   1   5      554.65      483.51      5.81 o 
   1   1   5      584.38      544.61      6.94 o 
   2   1   5     1626.95     1557.82     15.02 o 
   3   1   5     2341.79     2415.64     25.87 o 
   4   1   5      267.53      336.25      4.73 o 
   5   1   5      264.92      270.93      4.94 o 
   6   1   5      175.91      172.88      4.01 o 
   7   1   5      474.51      457.86      5.05 o 
   8   1   5      122.12      119.76      1.72 o 
  -8   2   5       26.08       29.82      1.33 o 
  -7   2   5      191.02      182.00      3.00 o 
  -6   2   5      175.75      170.61      4.79 o 
  -5   2   5      313.55      300.98      6.31 o 
  -4   2   5      413.29      442.55      7.78 o 
  -3   2   5      439.88      442.70      6.04 o 
  -2   2   5      471.17      477.32      6.45 o 
  -1   2   5      147.74      137.80      2.24 o 
   0   2   5      566.17      496.38      4.85 o 
   1   2   5      144.78      132.73      2.31 o 
   2   2   5      472.63      477.46      7.80 o 
   3   2   5      435.23      438.33      8.81 o 
   4   2   5      412.79      443.58      6.87 o 
   5   2   5      312.77      297.52      5.27 o 
   6   2   5      176.42      177.46      2.43 o 
   7   2   5      193.65      185.47      4.26 o 
   8   2   5       24.88       28.29      0.71 o 
  -8   3   5       48.50       55.29      2.18 o 
  -7   3   5      217.60      193.28      3.30 o 
  -6   3   5      703.44      665.56      7.81 o 
  -5   3   5       31.17       31.84      2.45 o 
  -4   3   5      340.07      375.02      5.77 o 
  -3   3   5     1286.94     1299.01     15.54 o 
  -2   3   5      718.09      754.54      9.66 o 
  -1   3   5     1406.29     1424.41     14.86 o 
   0   3   5      308.35      330.54      4.15 o 
   1   3   5     1402.99     1424.00     12.27 o 
   2   3   5      708.39      731.40      8.81 o 
   3   3   5     1280.06     1262.47     24.38 o 
   4   3   5      344.75      381.47     10.47 o 
   5   3   5       30.85       31.42      1.63 o 
   6   3   5      702.81      668.00      6.88 o 
   7   3   5      218.96      196.92      3.00 o 
   8   3   5       47.65       55.38      3.19 o 
  -8   4   5       31.71       29.93      1.06 o 
  -7   4   5       37.36       41.73      1.49 o 
  -6   4   5      132.43      135.71      3.14 o 
  -5   4   5      309.30      293.50      6.58 o 
  -4   4   5      561.41      594.29     10.42 o 
  -3   4   5       19.48       23.62      1.23 o 
  -2   4   5       88.85       82.43      1.97 o 
  -1   4   5        8.08        6.71      0.71 o 
   0   4   5       64.51       68.76      1.53 o 
   1   4   5        8.64        6.03      0.45 o 
   2   4   5       86.68       78.92      1.73 o 
   3   4   5       18.99       22.29      1.01 o 
   4   4   5      564.44      589.68     11.24 o 
   5   4   5      306.61      293.93      6.10 o 
   6   4   5      132.21      129.09      2.06 o 
   7   4   5       38.83       42.89      1.03 o 
   8   4   5       31.92       29.46      0.74 o 
  -7   5   5      115.07      116.79      2.71 o 
  -6   5   5      768.55      806.53     13.87 o 
  -5   5   5       40.91       39.75      1.17 o 
  -4   5   5      263.19      289.86      5.96 o 
  -3   5   5      260.93      277.66     11.08 o 
  -2   5   5        2.75        2.36      0.32 o 
  -1   5   5       75.40       93.38      1.60 o 
   0   5   5      936.13      929.25     10.18 o 
   1   5   5       74.20       92.29      1.23 o 
   2   5   5        2.65        1.93      0.42 o 
   3   5   5      254.76      256.26      5.22 o 
   4   5   5      263.13      282.70      7.10 o 
   5   5   5       40.52       38.96      3.09 o 
   6   5   5      766.91      789.99     13.40 o 
   7   5   5      114.39      119.45      2.45 o 
  -7   6   5       93.90      103.45      2.29 o 
  -6   6   5      199.36      237.14      4.68 o 
  -5   6   5      128.86      126.89      2.92 o 
  -4   6   5      210.28      193.28      2.87 o 
  -3   6   5      187.75      198.23      5.95 o 
  -2   6   5      140.77      129.01      3.48 o 
  -1   6   5      122.66      134.27      3.56 o 
   0   6   5      101.68       92.69      2.62 o 
   1   6   5      122.31      132.29      2.82 o 
   2   6   5      144.20      134.94      3.06 o 
   3   6   5      186.97      196.81      4.40 o 
   4   6   5      213.84      192.39      5.05 o 
   6   6   5      199.91      238.26      4.31 o 
   7   6   5       93.63      104.72      2.02 o 
  -6   7   5      161.47      176.33      3.51 o 
  -5   7   5       28.45       23.23      1.01 o 
  -4   7   5      149.73      152.19      3.24 o 
  -3   7   5      179.41      195.86      2.55 o 
  -2   7   5       57.77       59.77      1.78 o 
  -1   7   5       23.82       22.24      1.08 o 
   0   7   5       66.21       74.43      2.51 o 
   1   7   5       24.28       23.38      1.16 o 
   2   7   5       58.47       60.55      1.92 o 
   3   7   5      177.55      187.68      6.75 o 
   4   7   5      149.61      145.66      4.31 o 
  -5   8   5       44.19       40.61      1.22 o 
  -4   8   5       14.76       15.32      0.72 o 
  -3   8   5      552.49      561.99      6.59 o 
  -2   8   5      248.64      246.00      3.74 o 
  -1   8   5      151.03      152.98      2.64 o 
   0   8   5       13.16       13.70      0.68 o 
   1   8   5      149.68      152.75      2.20 o 
   2   8   5      252.13      243.10      8.13 o 
   3   8   5      551.27      560.51     12.12 o 
   4   8   5       14.96       15.52      1.22 o 
  -4   9   5        5.60        4.22      0.39 o 
  -3   9   5       32.13       29.95      0.85 o 
  -2   9   5      135.27      133.84      2.17 o 
  -1   9   5      155.36      153.75      2.46 o 
   0   9   5       26.89       22.98      0.76 o 
   1   9   5      157.40      150.93      2.82 o 
   2   9   5      134.67      127.95      4.04 o 
   3   9   5       31.77       29.02      1.65 o 
  -2  10   5       65.37       65.91      1.46 o 
  -1  10   5       25.68       23.25      1.07 o 
   0  10   5      106.78       93.38      2.85 o 
   1  10   5       24.88       23.24      0.56 o 
   2  10   5       65.87       65.28      2.34 o 
   0   0   6     1753.83     1713.85     37.24 o 
   1   0   6      536.47      487.09      6.26 o 
   2   0   6     1412.98     1406.91     30.19 o 
   3   0   6       14.25       13.08      0.73 o 
   4   0   6       11.25       14.07      0.88 o 
   5   0   6      288.45      301.85      5.43 o 
   6   0   6      162.76      142.37      4.45 o 
   7   0   6      171.04      143.12      2.09 o 
   8   0   6       19.51       19.04      0.77 o 
  -8   1   6        3.00        2.60      0.38 o 
  -7   1   6      139.98      137.46      2.55 o 
  -6   1   6      351.85      360.52     11.48 o 
  -5   1   6       15.14       13.50      1.10 o 
  -4   1   6      502.58      527.09      8.01 o 
  -3   1   6     1126.41     1296.82     14.10 o 
  -2   1   6      292.54      311.28      4.44 o 
  -1   1   6     1237.68     1211.89     11.30 o 
   0   1   6      455.60      425.33      5.51 o 
   1   1   6     1243.95     1262.03     14.91 o 
   2   1   6      294.27      321.74      3.65 o 
   3   1   6     1126.68     1321.52     14.59 o 
   4   1   6      501.70      529.37      6.90 o 
   5   1   6       13.91       14.57      1.32 o 
   6   1   6      350.90      358.78      6.52 o 
   7   1   6      140.48      138.21      2.03 o 
   8   1   6        3.00        2.51      0.28 o 
  -8   2   6        2.37        3.24      0.58 o 
  -7   2   6      323.70      307.31      6.54 o 
  -6   2   6      113.80      105.35      1.79 o 
  -5   2   6       66.56       66.68      2.48 o 
  -4   2   6       27.01       37.89      1.62 o 
  -3   2   6     1863.43     1952.48     23.24 o 
  -2   2   6      140.96      153.94      2.20 o 
  -1   2   6      870.24      870.61      8.50 o 
   0   2   6      225.23      196.56      3.47 o 
   1   2   6      870.30      865.36      8.70 o 
   2   2   6      140.09      156.43      2.09 o 
   3   2   6     1870.96     1949.86     27.32 o 
   4   2   6       27.92       34.57      1.37 o 
   5   2   6       69.11       68.38      2.12 o 
   6   2   6      113.67      104.02      1.50 o 
   7   2   6      323.89      315.21      3.66 o 
   8   2   6        2.71        3.88      0.95 o 
  -8   3   6       65.99       61.02      1.26 o 
  -7   3   6      112.01      104.80      1.99 o 
  -6   3   6      543.89      557.33      6.61 o 
  -5   3   6      121.51      122.88      3.85 o 
  -4   3   6      451.58      487.79      8.91 o 
  -3   3   6      701.06      725.50      9.37 o 
  -2   3   6      238.50      273.82      4.22 o 
  -1   3   6      326.03      331.54      3.96 o 
   0   3   6      399.02      387.12      4.51 o 
   1   3   6      324.87      325.37      3.69 o 
   2   3   6      239.14      274.28      4.00 o 
   3   3   6      704.34      733.88     10.67 o 
   4   3   6      446.67      473.06     12.86 o 
   5   3   6      121.57      124.21      3.54 o 
   6   3   6      541.49      574.27      6.73 o 
   7   3   6      111.90      102.55      1.58 o 
   8   3   6       65.27       62.97      1.23 o 
  -7   4   6      729.39      750.02     13.13 o 
  -6   4   6      293.98      287.80      5.79 o 
  -5   4   6       18.65       18.15      1.63 o 
  -4   4   6      662.40      666.11     14.43 o 
  -3   4   6      601.92      617.75     10.76 o 
  -2   4   6      172.00      197.01      3.32 o 
  -1   4   6     1581.57     1633.45     17.00 o 
   0   4   6     1368.74     1321.72     13.94 o 
   1   4   6     1580.39     1646.00     15.65 o 
   2   4   6      170.76      191.57      3.23 o 
   3   4   6      602.59      599.84     10.60 o 
   4   4   6      664.00      647.79     12.36 o 
   5   4   6       19.59       18.74      1.30 o 
   6   4   6      296.10      292.28      4.20 o 
   7   4   6      728.30      755.28      9.15 o 
  -7   5   6        2.94        1.97      0.43 o 
  -6   5   6      191.40      208.44      4.36 o 
  -5   5   6       11.84       14.59      0.85 o 
  -4   5   6      155.96      165.91      4.16 o 
  -3   5   6       40.20       42.04      1.63 o 
  -2   5   6      683.82      694.91     11.50 o 
  -1   5   6     1563.81     1593.08     16.90 o 
   0   5   6        8.17       10.10      0.65 o 
   1   5   6     1558.76     1615.91     15.61 o 
   2   5   6      683.69      681.77      8.94 o 
   3   5   6       40.17       43.16      1.85 o 
   4   5   6      155.24      173.11      4.78 o 
   5   5   6       12.50       14.81      1.63 o 
   6   5   6      190.18      208.01      3.93 o 
   7   5   6        3.11        1.56      0.27 o 
  -7   6   6      405.49      428.14      7.55 o 
  -6   6   6      214.25      227.04      4.52 o 
  -5   6   6      274.20      274.72      5.42 o 
  -4   6   6      468.96      457.38      6.78 o 
  -3   6   6      278.63      291.87      5.37 o 
  -2   6   6      448.32      442.35      8.33 o 
  -1   6   6       68.03       68.30      2.27 o 
   0   6   6      306.42      331.71      6.38 o 
   1   6   6       67.70       65.80      1.44 o 
   2   6   6      449.10      442.14      7.35 o 
   3   6   6      275.03      276.41      4.38 o 
   4   6   6      471.31      461.28     15.10 o 
   6   6   6      215.95      224.65      4.04 o 
   7   6   6      405.21      425.16      7.12 o 
  -6   7   6      121.21      119.55      2.60 o 
  -5   7   6        5.36        4.31      0.58 o 
  -4   7   6       40.95       44.66      1.28 o 
  -3   7   6      183.16      184.66      2.71 o 
  -2   7   6       30.99       33.73      1.14 o 
  -1   7   6      509.50      522.72      7.42 o 
   0   7   6      637.27      609.21      8.34 o 
   1   7   6      509.81      523.81      7.04 o 
   2   7   6       31.33       31.62      1.44 o 
   3   7   6      183.66      178.42      4.87 o 
   4   7   6       40.20       40.08      2.02 o 
  -5   8   6       63.72       64.11      1.65 o 
  -4   8   6       35.20       36.52      1.08 o 
  -3   8   6      266.00      259.29      8.03 o 
  -2   8   6       34.43       36.08      1.03 o 
  -1   8   6       16.51       14.91      0.70 o 
   0   8   6        2.64        3.53      0.41 o 
   1   8   6       16.05       15.53      0.78 o 
   2   8   6       34.74       37.48      2.07 o 
   3   8   6      261.33      253.20      6.49 o 
   4   8   6       35.55       32.80      1.75 o 
  -4   9   6        4.25        5.26      0.53 o 
  -3   9   6       67.38       61.83      1.27 o 
  -2   9   6       57.80       54.49      1.33 o 
  -1   9   6       77.61       82.78      1.66 o 
   0   9   6      337.73      349.51      3.98 o 
   1   9   6       77.74       81.08      1.60 o 
   2   9   6       56.27       50.18      2.29 o 
   3   9   6       67.43       60.60      2.39 o 
   4   9   6        4.12        5.16      0.74 o 
  -2  10   6       14.15       16.28      0.61 o 
  -1  10   6       16.97       18.62      0.94 o 
   0  10   6       62.91       54.40      1.18 o 
   1  10   6       16.66       17.89      0.65 o 
   2  10   6       13.95       17.17      1.17 o 
   1   0   7       11.78       13.62      0.49 o 
   2   0   7     4054.13     4204.18     43.02 o 
   3   0   7      879.21      915.32     10.50 o 
   4   0   7       19.70       14.19      1.67 o 
   5   0   7      214.68      228.61      4.52 o 
   6   0   7      346.94      328.61      5.16 o 
   7   0   7       23.47       17.35      0.80 o 
   8   0   7        1.14        2.07      0.36 o 
  -8   1   7       32.35       28.68      1.81 o 
  -7   1   7       88.50       82.13      1.84 o 
  -6   1   7      261.25      239.11      4.66 o 
  -5   1   7      414.18      412.10      8.48 o 
  -4   1   7      181.36      177.23      3.38 o 
  -3   1   7     3206.18     3399.69     35.21 o 
  -2   1   7      691.15      648.95      7.38 o 
  -1   1   7     1970.76     1818.42     19.10 o 
   0   1   7     3653.43     3476.87     49.50 o 
   1   1   7     1968.35     1845.48     21.83 o 
   2   1   7      689.01      641.60      8.43 o 
   3   1   7     3201.34     3438.60     36.27 o 
   4   1   7      182.44      176.69      3.12 o 
   5   1   7      414.66      423.61      8.74 o 
   6   1   7      261.77      240.16      2.57 o 
   7   1   7       89.36       83.24      2.10 o 
   8   1   7       31.30       27.91      0.83 o 
  -8   2   7       47.60       52.52      1.75 o 
  -7   2   7      490.32      459.35      8.82 o 
  -6   2   7       34.63       28.90      1.37 o 
  -5   2   7       14.03       17.02      1.35 o 
  -4   2   7       90.53       97.57      2.39 o 
  -3   2   7      185.03      185.09      3.20 o 
  -2   2   7     2185.64     2349.15     23.92 o 
  -1   2   7     1587.09     1596.88     14.72 o 
   0   2   7     1800.74     1744.63     16.05 o 
   1   2   7     1583.79     1592.37     18.10 o 
   2   2   7     2186.29     2320.45     20.58 o 
   3   2   7      188.71      185.06      3.48 o 
   4   2   7       88.48       92.27      2.39 o 
   5   2   7       14.23       15.88      1.50 o 
   6   2   7       34.34       31.15      0.76 o 
   7   2   7      490.10      457.07      4.99 o 
   8   2   7       46.90       50.93      0.96 o 
  -8   3   7       24.06       27.06      1.17 o 
  -7   3   7      474.55      471.70      6.24 o 
  -6   3   7      566.42      561.58      8.69 o 
  -5   3   7        3.16        2.49      0.75 o 
  -4   3   7       85.13       85.55      4.25 o 
  -3   3   7      855.70      834.40     10.65 o 
  -2   3   7      670.41      684.48      9.39 o 
  -1   3   7      718.48      825.58      7.95 o 
   0   3   7       93.31       92.15      2.55 o 
   1   3   7      723.29      819.92      8.30 o 
   2   3   7      673.29      696.80      8.60 o 
   3   3   7      854.20      829.34     12.06 o 
   4   3   7       86.91       83.25      3.88 o 
   5   3   7        2.83        1.65      0.85 o 
   6   3   7      567.10      563.16      5.57 o 
   7   3   7      475.26      475.92      5.07 o 
   8   3   7       22.84       24.87      0.70 o 
  -7   4   7      451.36      435.85      8.03 o 
  -6   4   7      111.93      121.36      3.03 o 
  -5   4   7      173.73      178.53      4.78 o 
  -4   4   7       19.50       20.73      1.37 o 
  -3   4   7        5.37        3.83      0.64 o 
  -2   4   7      198.03      230.37     12.57 o 
  -1   4   7      125.37      122.89      1.93 o 
   0   4   7       67.81       76.15      1.49 o 
   1   4   7      124.33      123.15      1.94 o 
   2   4   7      198.84      218.78      3.67 o 
   3   4   7        5.50        2.34      1.99 o 
   4   4   7       18.97       21.37      1.97 o 
   5   4   7      174.44      176.07      7.55 o 
   6   4   7      112.33      122.50      2.50 o 
   7   4   7      452.83      432.93      5.56 o 
  -7   5   7      260.65      276.32      5.32 o 
  -6   5   7      464.26      471.52      8.66 o 
  -5   5   7       35.12       34.93      1.38 o 
  -4   5   7        0.81        1.43      0.54 o 
  -3   5   7      313.47      356.53      6.45 o 
  -2   5   7      572.68      568.09      9.87 o 
  -1   5   7      173.19      179.47      2.70 o 
   0   5   7        0.39        0.69      0.24 o 
   1   5   7      175.09      176.83      2.64 o 
   2   5   7      571.17      556.90     11.25 o 
   3   5   7      312.04      342.53      6.65 o 
   4   5   7        0.68        0.68      0.61 o 
   5   5   7       33.98       29.50      2.66 o 
   6   5   7      461.61      474.75      5.98 o 
   7   5   7      256.51      274.85      3.64 o 
  -7   6   7       76.52       65.97      1.65 o 
  -6   6   7       63.18       69.96      1.97 o 
  -5   6   7      234.89      257.45      5.16 o 
  -4   6   7      313.06      292.11      5.74 o 
  -3   6   7       29.07       29.81      2.66 o 
  -2   6   7       64.13       56.44      2.26 o 
  -1   6   7       90.37       77.69      4.62 o 
   0   6   7      173.96      172.58      4.08 o 
   1   6   7       89.72       75.89      1.70 o 
   2   6   7       62.87       61.06      2.11 o 
   3   6   7       29.67       31.65      1.42 o 
   4   6   7      315.05      301.87     10.84 o 
   6   6   7       62.02       69.80      1.49 o 
  -6   7   7      263.30      263.51      4.94 o 
  -5   7   7       19.51       17.60      0.96 o 
  -4   7   7       77.92       80.15      1.84 o 
  -3   7   7      324.19      306.33      3.99 o 
  -2   7   7       50.13       61.56      1.20 o 
  -1   7   7      107.22       97.88      2.44 o 
   0   7   7      338.83      322.45      3.77 o 
   1   7   7      107.79       97.26      3.25 o 
   2   7   7       50.39       60.02      1.97 o 
   3   7   7      322.54      292.05      5.98 o 
   4   7   7       77.89       81.76      2.98 o 
  -5   8   7       25.83       29.88      1.06 o 
  -4   8   7      167.75      156.67      2.76 o 
  -3   8   7      104.40      101.27      1.82 o 
  -2   8   7        6.72        8.23      0.57 o 
  -1   8   7      256.84      255.45      3.34 o 
   0   8   7      826.68      828.32      7.71 o 
   1   8   7      253.82      248.92      3.12 o 
   2   8   7        7.02        9.46      1.22 o 
   3   8   7      105.59       97.81      3.40 o 
   4   8   7      168.86      148.37      4.20 o 
  -4   9   7       25.52       27.53      0.85 o 
  -3   9   7       28.28       27.56      0.90 o 
  -2   9   7       64.18       67.14      1.41 o 
  -1   9   7       11.68       13.90      1.74 o 
   0   9   7      520.29      485.58      5.19 o 
   1   9   7       11.75       11.07      0.61 o 
   2   9   7       64.97       64.69      2.60 o 
   3   9   7       28.58       26.53      1.54 o 
   4   9   7       25.90       24.93      1.28 o 
  -2  10   7       36.58       39.79      1.20 o 
  -1  10   7       78.77       72.12      1.39 o 
   0  10   7        4.38        2.06      0.29 o 
   1  10   7       77.44       71.91      1.32 o 
   2  10   7       36.59       39.34      1.75 o 
   0   0   8      978.59      917.51     14.11 o 
   1   0   8      623.59      592.50      7.09 o 
   2   0   8      104.55       83.41      1.60 o 
   3   0   8      622.77      581.79      8.27 o 
   4   0   8        2.70        8.27      0.79 o 
   5   0   8        0.24        0.79      0.54 o 
   6   0   8      396.18      361.87      3.71 o 
   7   0   8      333.56      322.30      7.87 o 
   8   0   8       36.92       29.66      0.92 o 
  -8   1   8      246.64      247.88      5.10 o 
  -7   1   8      447.62      436.79      5.99 o 
  -6   1   8       33.72       31.10      1.42 o 
  -5   1   8      259.23      219.07      5.52 o 
  -4   1   8      173.60      169.43      4.13 o 
  -3   1   8     1422.03     1524.52     19.48 o 
  -2   1   8      205.01      193.82      2.75 o 
  -1   1   8     2446.39     2278.59     27.70 o 
   0   1   8     1780.37     1811.16     18.77 o 
   1   1   8     2445.95     2311.65     22.32 o 
   2   1   8      204.75      197.07      2.74 o 
   3   1   8     1424.16     1541.69     17.04 o 
   4   1   8      173.56      171.78      3.61 o 
   5   1   8      260.57      220.37      5.56 o 
   6   1   8       32.81       30.88      0.75 o 
   7   1   8      449.17      446.71      4.90 o 
   8   1   8      246.05      239.95      2.84 o 
  -8   2   8       44.84       38.97      1.49 o 
  -7   2   8      380.46      353.51      7.18 o 
  -6   2   8      431.05      364.75      6.70 o 
  -5   2   8       27.13       27.54      1.65 o 
  -4   2   8      225.49      237.65      5.46 o 
  -3   2   8      241.58      224.61      3.78 o 
  -2   2   8       15.27       17.65      0.65 o 
  -1   2   8       61.20       54.53      1.11 o 
   0   2   8     2472.10     2401.01     21.98 o 
   1   2   8       60.84       51.86      1.66 o 
   2   2   8       14.09       15.82      0.67 o 
   3   2   8      241.51      225.00      4.00 o 
   4   2   8      227.28      241.40      4.51 o 
   5   2   8       27.79       29.09      1.78 o 
   6   2   8      429.84      374.28      3.98 o 
   7   2   8      379.89      355.48      4.02 o 
   8   2   8       44.94       39.33      0.81 o 
  -8   3   8      173.75      170.53      3.61 o 
  -7   3   8      316.92      319.17      4.53 o 
  -6   3   8       27.34       24.06      1.97 o 
  -5   3   8       74.88       75.97      3.69 o 
  -4   3   8      349.64      372.99      7.50 o 
  -3   3   8      260.38      263.83      4.17 o 
  -2   3   8      348.52      306.27      3.96 o 
  -1   3   8     1184.56     1218.35     14.65 o 
   0   3   8      962.95     1004.32     10.88 o 
   1   3   8     1178.70     1233.82     15.67 o 
   2   3   8      351.17      312.99      8.19 o 
   3   3   8      261.39      261.66      5.05 o 
   4   3   8      349.30      374.29     10.84 o 
   5   3   8       73.56       80.00      4.20 o 
   6   3   8       28.62       24.38      0.68 o 
   7   3   8      318.09      327.55      3.70 o 
   8   3   8      172.52      170.40      2.05 o 
  -7   4   8       81.22       80.22      2.23 o 
  -6   4   8       56.55       60.23      1.91 o 
  -5   4   8      222.11      221.10      3.57 o 
  -4   4   8      613.64      616.63     11.22 o 
  -3   4   8       34.37       41.13      1.73 o 
  -2   4   8      624.28      658.18      8.27 o 
  -1   4   8      214.84      209.43      6.17 o 
   0   4   8      947.84      953.89     10.54 o 
   1   4   8      211.60      209.56      2.91 o 
   2   4   8      620.64      634.96      8.41 o 
   3   4   8       34.16       41.82      2.32 o 
   4   4   8      618.80      634.93     16.59 o 
   5   4   8      220.96      222.17      2.68 o 
   6   4   8       56.87       60.89      1.26 o 
   7   4   8       81.15       81.95      1.52 o 
  -7   5   8       31.87       32.64      1.22 o 
  -6   5   8       16.26       18.77      1.06 o 
  -5   5   8      113.26      116.15      2.92 o 
  -4   5   8      222.84      211.23      4.85 o 
  -3   5   8      374.87      373.40      6.76 o 
  -2   5   8      173.92      162.29      5.32 o 
  -1   5   8      133.34      146.63      4.54 o 
   0   5   8       20.92       22.04      1.14 o 
   1   5   8      133.33      145.71      2.64 o 
   2   5   8      173.87      165.82      4.81 o 
   3   5   8      378.43      375.02      7.66 o 
   4   5   8      222.69      211.66      5.66 o 
   5   5   8      112.49      112.91      5.42 o 
   6   5   8       16.75       19.17      0.63 o 
   7   5   8       32.03       33.22      0.77 o 
  -6   6   8       30.23       35.30      1.33 o 
  -5   6   8        9.12       10.37      0.85 o 
  -4   6   8      134.02      135.24      3.19 o 
  -3   6   8      114.09      108.84      3.43 o 
  -2   6   8      391.84      367.54      9.78 o 
  -1   6   8      154.50      166.67      5.34 o 
   0   6   8       29.29       31.68      1.57 o 
   1   6   8      153.61      168.86      3.48 o 
   2   6   8      393.46      381.95      8.57 o 
   3   6   8      115.17      108.88      2.97 o 
   4   6   8      136.45      137.57      5.95 o 
  -6   7   8       14.86       13.66      0.74 o 
  -5   7   8       92.56       92.55      2.34 o 
  -4   7   8       46.89       48.29      2.45 o 
  -3   7   8      660.11      617.12      7.63 o 
  -2   7   8      229.35      218.51      2.86 o 
  -1   7   8       89.20       89.40      1.91 o 
   0   7   8       23.79       20.95      1.49 o 
   1   7   8       90.23       88.64      1.96 o 
   2   7   8      227.08      214.38      4.30 o 
   3   7   8      663.10      601.24      9.37 o 
   4   7   8       47.09       44.92      2.13 o 
  -5   8   8        5.55        6.33      0.58 o 
  -4   8   8        1.31        3.10      0.43 o 
  -3   8   8       57.81       60.71      1.33 o 
  -2   8   8      150.21      146.90      2.41 o 
  -1   8   8        4.99        3.55      0.56 o 
   0   8   8       37.70       38.73      1.24 o 
   1   8   8        4.92        3.03      0.80 o 
   2   8   8      149.98      149.27      4.47 o 
   3   8   8       59.38       61.29      2.50 o 
   4   8   8        1.47        3.46      0.74 o 
  -4   9   8       27.60       33.12      1.97 o 
  -3   9   8       66.27       56.35      1.20 o 
  -2   9   8      245.89      231.88      3.23 o 
  -1   9   8       30.30       26.78      0.91 o 
   0   9   8      177.34      162.60      3.19 o 
   1   9   8       30.96       27.83      1.91 o 
   2   9   8      245.33      224.28      5.79 o 
   3   9   8       66.88       53.80      2.18 o 
  -2  10   8       29.78       34.28      1.40 o 
  -1  10   8       36.90       31.63      1.02 o 
   0  10   8        0.01        0.87      0.23 o 
   1  10   8       37.39       31.50      1.11 o 
   2  10   8       29.66       35.35      1.59 o 
   1   0   9     1318.96     1335.67     11.93 o 
   2   0   9     1756.25     1769.61     27.10 o 
   3   0   9       10.74       14.00      0.96 o 
   4   0   9      370.30      386.55      7.86 o 
   5   0   9      704.41      695.16     18.71 o 
   6   0   9       51.23       56.78      1.25 o 
   7   0   9      141.92      125.03      1.93 o 
   8   0   9       15.82       12.77      0.80 o 
  -8   1   9       11.18       14.72      0.96 o 
  -7   1   9      967.41      871.96     15.58 o 
  -6   1   9       78.27       79.90      4.04 o 
  -5   1   9       55.92       52.47      3.30 o 
  -4   1   9       25.98       24.56      1.91 o 
  -3   1   9     1835.86     1828.21     19.75 o 
  -2   1   9       83.75       83.23      1.62 o 
  -1   1   9      364.40      321.75      8.08 o 
   0   1   9     1684.19     1669.58     23.18 o 
   1   1   9      365.95      323.63      3.01 o 
   2   1   9       83.68       84.15      1.56 o 
   3   1   9     1831.36     1872.61     23.81 o 
   4   1   9       25.91       22.51      1.20 o 
   5   1   9       54.47       50.71      2.36 o 
   6   1   9       79.47       79.69      1.36 o 
   7   1   9      969.68      887.88      8.88 o 
   8   1   9       11.66       14.77      0.50 o 
  -8   2   9       36.95       38.17      1.44 o 
  -7   2   9      116.97      103.39      3.03 o 
  -6   2   9       52.85       46.99      1.74 o 
  -5   2   9       54.63       49.92      3.14 o 
  -4   2   9      854.21      784.50     13.45 o 
  -3   2   9     1116.00     1107.36     17.65 o 
  -2   2   9      958.06      957.96     10.48 o 
  -1   2   9      486.62      501.57      5.80 o 
   0   2   9      484.60      510.06      9.14 o 
   1   2   9      480.54      496.75     11.15 o 
   2   2   9      959.87      949.99     14.40 o 
   3   2   9     1111.59     1114.73     14.94 o 
   4   2   9      850.90      786.67     14.17 o 
   5   2   9       55.02       48.32      2.32 o 
   6   2   9       51.20       47.76      1.06 o 
   7   2   9      119.47      105.14      1.64 o 
   8   2   9       36.14       36.45      0.82 o 
  -7   3   9      373.47      326.98      6.64 o 
  -6   3   9       99.17       99.51      2.71 o 
  -5   3   9      122.49      121.06      3.90 o 
  -4   3   9       45.94       47.01      2.12 o 
  -3   3   9      559.46      582.99      7.96 o 
  -2   3   9       44.46       47.00      1.31 o 
  -1   3   9      205.91      232.32      6.46 o 
   0   3   9       35.76       30.32      0.84 o 
   1   3   9      207.82      229.56      3.59 o 
   2   3   9       45.10       46.85      1.45 o 
   3   3   9      563.65      571.70     12.66 o 
   4   3   9       45.81       49.81      3.03 o 
   5   3   9      122.25      126.25      5.53 o 
   6   3   9       99.85       99.32      1.57 o 
   7   3   9      376.55      346.12      4.06 o 
  -7   4   9      186.13      185.31      3.99 o 
  -6   4   9        8.66       12.44      0.90 o 
  -5   4   9      124.43      120.82      2.64 o 
  -4   4   9      360.25      341.62      7.04 o 
  -3   4   9      915.36      879.04     14.27 o 
  -2   4   9       73.82       83.96      2.44 o 
  -1   4   9      157.73      142.68      2.69 o 
   0   4   9     1192.97     1199.94     13.10 o 
   1   4   9      157.22      138.96      2.68 o 
   2   4   9       73.82       80.45      2.38 o 
   3   4   9      911.11      901.09     17.23 o 
   4   4   9      359.04      343.94     10.53 o 
   5   4   9      124.35      120.97      2.28 o 
   6   4   9        9.77       11.40      0.72 o 
   7   4   9      187.34      188.75      2.75 o 
  -7   5   9       86.49       84.36      2.13 o 
  -6   5   9       43.20       46.46      1.59 o 
  -5   5   9       69.32       71.39      2.13 o 
  -4   5   9      129.21      117.52      3.31 o 
  -3   5   9      240.47      242.16      6.35 o 
  -2   5   9       70.67       84.26      3.56 o 
  -1   5   9      428.27      421.58      7.83 o 
   0   5   9      118.58      106.54      3.24 o 
   1   5   9      429.84      433.48      8.96 o 
   2   5   9       71.00       72.43      3.12 o 
   3   5   9      241.26      230.48      9.99 o 
   4   5   9      128.61      118.14      4.03 o 
   5   5   9       69.10       68.15      2.23 o 
   6   5   9       42.76       45.86      1.00 o 
   7   5   9       85.15       87.13      1.44 o 
  -6   6   9      125.29      130.88      2.98 o 
  -5   6   9       92.73       95.95      2.55 o 
  -4   6   9      182.53      162.32      5.37 o 
  -3   6   9      219.76      221.01      3.28 o 
  -2   6   9       34.60       33.85      1.59 o 
  -1   6   9      128.06      127.73      3.69 o 
   0   6   9      244.99      260.47      5.61 o 
   1   6   9      129.13      130.09      3.08 o 
   2   6   9       34.22       35.21      1.29 o 
   3   6   9      217.75      217.92      5.46 o 
   4   6   9      181.93      163.84      3.82 o 
  -6   7   9       77.88       73.73      1.81 o 
  -5   7   9       11.78        9.30      0.74 o 
  -4   7   9      266.07      251.95      4.16 o 
  -3   7   9      176.33      169.52      2.63 o 
  -2   7   9      117.44      126.64      2.70 o 
  -1   7   9      250.78      244.08      2.97 o 
   0   7   9      153.78      155.98      2.31 o 
   1   7   9      252.12      244.12      3.76 o 
   2   7   9      116.17      128.24      3.68 o 
   3   7   9      177.54      163.71      3.88 o 
   4   7   9      265.95      256.44      6.27 o 
  -5   8   9       13.24       13.29      0.74 o 
  -4   8   9       13.52       18.03      0.81 o 
  -3   8   9       31.07       31.34      1.43 o 
  -2   8   9       54.00       58.07      1.37 o 
  -1   8   9      294.07      285.89      3.98 o 
   0   8   9      243.65      241.81      3.04 o 
   1   8   9      293.86      296.59      6.75 o 
   2   8   9       54.71       57.94      2.50 o 
   3   8   9       31.21       29.66      1.70 o 
   4   8   9       13.52       15.84      1.17 o 
  -3   9   9      125.75      128.66      1.99 o 
  -2   9   9       52.59       49.39      2.23 o 
  -1   9   9        1.79        2.15      0.34 o 
   0   9   9        7.29        7.82      0.50 o 
   1   9   9        1.59        2.34      0.51 o 
   2   9   9       51.89       47.74      2.13 o 
   3   9   9      127.02      121.84      3.56 o 
  -1  10   9      103.38       96.59      1.63 o 
   0  10   9      257.32      248.31      2.83 o 
   1  10   9      102.12       98.63      4.20 o 
   0   0  10     2597.22     2567.83     31.54 o 
   1   0  10     4336.76     4512.51     42.29 o 
   2   0  10      592.31      615.61     10.54 o 
   3   0  10       61.58       73.71      2.44 o 
   4   0  10       12.52       11.75      1.65 o 
   5   0  10       11.57       10.63      1.86 o 
   6   0  10      294.39      271.25      3.14 o 
   7   0  10       59.03       65.38      1.25 o 
   8   0  10        0.32        0.19      0.24 o 
  -8   1  10       67.72       80.59      2.29 o 
  -7   1  10      311.75      309.65      6.54 o 
  -6   1  10      344.75      334.11      6.11 o 
  -5   1  10      543.24      537.44     15.10 o 
  -4   1  10      911.14      899.39     22.17 o 
  -3   1  10       59.90       56.00      1.67 o 
  -2   1  10      710.03      724.09      8.57 o 
  -1   1  10     2209.91     2163.14     23.21 o 
   0   1  10     2205.48     2321.24     20.28 o 
   1   1  10     2211.20     2165.57     19.07 o 
   2   1  10      714.46      735.70      8.97 o 
   3   1  10       58.67       54.41      1.71 o 
   4   1  10      911.27      906.76     25.09 o 
   5   1  10      541.82      530.52     15.47 o 
   6   1  10      345.48      336.14      3.69 o 
   7   1  10      313.34      308.04      3.63 o 
   8   1  10       67.48       79.45      1.25 o 
  -8   2  10       67.63       70.54      1.97 o 
  -7   2  10      149.59      141.56      3.61 o 
  -6   2  10      165.57      160.89      5.42 o 
  -5   2  10       18.65       16.00      2.07 o 
  -4   2  10       95.94       90.16      4.57 o 
  -3   2  10      422.13      438.34      6.49 o 
  -2   2  10       65.89       63.76      1.43 o 
  -1   2  10      157.22      187.58      2.74 o 
   0   2  10      669.95      652.44      6.91 o 
   1   2  10      157.55      184.72      5.02 o 
   2   2  10       65.56       65.33      2.36 o 
   3   2  10      419.92      432.23     10.07 o 
   4   2  10       95.26       87.61      3.02 o 
   5   2  10       18.84       12.01      1.86 o 
   6   2  10      165.64      163.65      2.25 o 
   7   2  10      147.71      138.50      1.98 o 
   8   2  10       68.15       69.63      1.44 o 
  -5   3  10       96.25       88.99      4.89 o 
  -4   3  10      287.95      274.41      6.13 o 
  -3   3  10      340.59      338.04      6.65 o 
  -2   3  10      164.04      157.85      2.56 o 
  -1   3  10      807.58      828.19     10.92 o 
   0   3  10     1541.61     1578.55     26.29 o 
   1   3  10      809.39      813.14     12.06 o 
   2   3  10      166.97      167.89      4.98 o 
   3   3  10      344.66      337.68      6.11 o 
   4   3  10      285.72      274.14      8.82 o 
   5   3  10       95.88       96.40      1.62 o 
   6   3  10      297.01      303.46      3.55 o 
   7   3  10      288.31      317.24      3.58 o 
  -7   4  10       47.20       55.29      1.70 o 
  -6   4  10        7.90        9.46      0.85 o 
  -5   4  10      119.98      108.23      3.91 o 
  -4   4  10      179.40      172.24      6.91 o 
  -3   4  10      159.30      173.69      7.20 o 
  -2   4  10      260.26      265.53      5.89 o 
  -1   4  10      190.24      185.50      3.33 o 
   0   4  10       43.76       53.63      1.89 o 
   1   4  10      189.64      184.03      3.46 o 
   2   4  10      261.09      262.96      4.46 o 
   3   4  10      159.43      169.61      6.42 o 
   4   4  10      177.82      188.61      6.86 o 
   5   4  10      118.89      106.12      1.73 o 
   6   4  10        7.88        9.07      0.50 o 
   7   4  10       48.22       55.10      1.15 o 
  -7   5  10      229.73      241.98      4.62 o 
  -6   5  10      200.80      209.92      4.41 o 
  -5   5  10       55.75       59.54      1.97 o 
  -4   5  10      185.22      178.39      2.91 o 
  -3   5  10      617.17      584.43     14.19 o 
  -2   5  10       41.82       51.72      2.87 o 
  -1   5  10      229.32      265.90     18.53 o 
   0   5  10      694.73      731.13     12.27 o 
   1   5  10      230.40      239.86      6.29 o 
   2   5  10       42.20       49.04      2.71 o 
   3   5  10      619.48      569.52     12.63 o 
   4   5  10      186.71      189.59      9.12 o 
   5   5  10       56.45       60.44      2.90 o 
   6   5  10      199.77      210.11      4.20 o 
   7   5  10      229.56      234.56      3.13 o 
  -6   6  10       46.86       46.09      1.49 o 
  -5   6  10       94.33       95.79      2.55 o 
  -4   6  10       57.29       49.61      1.46 o 
  -3   6  10      168.15      158.09      3.06 o 
  -2   6  10        4.08        3.83      0.57 o 
  -1   6  10      361.42      374.24      7.55 o 
   0   6  10      329.07      348.69      7.02 o 
   1   6  10      361.47      382.21      6.69 o 
   2   6  10        3.81        4.72      0.76 o 
   3   6  10      167.58      160.55      3.15 o 
   4   6  10       57.28       49.44      2.23 o 
  -5   7  10       57.25       52.26      1.65 o 
  -4   7  10      150.05      156.27      2.91 o 
  -3   7  10      237.59      223.20      7.00 o 
  -2   7  10       33.64       32.00      1.02 o 
  -1   7  10       42.50       39.80      0.98 o 
   0   7  10       80.87       83.92      1.75 o 
   1   7  10       42.14       39.40      1.60 o 
   2   7  10       33.36       33.61      1.23 o 
   3   7  10      236.10      223.37      5.85 o 
   4   7  10      152.02      146.35      4.25 o 
  -4   8  10       27.01       28.00      1.04 o 
  -3   8  10      182.19      162.14      2.53 o 
  -2   8  10       75.94       74.06      1.57 o 
  -1   8  10      245.22      253.29      3.63 o 
   0   8  10       84.41       80.51      1.47 o 
   1   8  10      245.30      257.95      4.68 o 
   2   8  10       76.30       75.06      2.87 o 
   3   8  10      181.16      160.91      4.52 o 
  -3   9  10       32.71       32.51      1.28 o 
  -2   9  10       62.93       62.55      1.33 o 
  -1   9  10       46.45       44.91      1.16 o 
   0   9  10        9.00        8.98      0.51 o 
   1   9  10       46.58       48.37      1.54 o 
   2   9  10       63.42       59.59      2.34 o 
   3   9  10       33.62       30.78      1.54 o 
  -1  10  10       88.02       85.12      1.48 o 
   0  10  10        7.48        8.23      0.57 o 
   1  10  10       88.99       87.88      2.79 o 
   2   0  11        3.35        2.07      0.45 o 
   3   0  11      358.72      341.13      6.95 o 
   4   0  11       84.87       80.32      4.09 o 
   5   0  11       13.36       10.37      1.86 o 
   6   0  11       29.96       23.18      0.72 o 
   7   0  11       81.59       79.69      1.39 o 
   8   0  11        3.70        3.15      0.36 o 
  -8   1  11        3.49        3.72      0.58 o 
  -7   1  11      158.12      164.85      4.15 o 
  -6   1  11       16.67       14.38      1.16 o 
  -5   1  11      117.30      107.70      5.21 o 
  -4   1  11       70.95       62.62      3.40 o 
  -3   1  11       62.23       61.36      1.83 o 
  -2   1  11       34.92       27.27      0.95 o 
  -1   1  11      664.78      731.47      8.60 o 
   1   1  11      665.52      725.89      7.77 o 
   2   1  11       35.69       26.80      1.02 o 
   3   1  11       62.61       59.16      1.86 o 
   4   1  11       70.64       62.29      2.48 o 
   5   1  11      118.22      109.03      5.42 o 
   6   1  11       16.99       15.20      0.65 o 
   7   1  11      158.05      167.11      2.27 o 
   8   1  11        3.69        4.81      0.32 o 
  -7   2  11       44.93       50.87      1.91 o 
  -6   2  11       43.09       33.17      1.70 o 
  -5   2  11        5.32        4.15      1.30 o 
  -4   2  11       74.46       65.81      2.54 o 
  -3   2  11      164.75      163.99      5.90 o 
  -2   2  11      328.77      340.65      5.25 o 
  -1   2  11     5254.21     5082.95     93.54 o 
   0   2  11      352.63      319.57      5.79 o 
   1   2  11     5246.51     5212.33     63.53 o 
   2   2  11      326.74      330.83      5.84 o 
   3   2  11      162.28      158.09      4.84 o 
   4   2  11       73.27       65.65      2.60 o 
   5   2  11        5.17        5.00      1.28 o 
   6   2  11       43.93       32.99      0.86 o 
   7   2  11       44.43       49.81      1.03 o 
  -5   3  11       25.45       21.85      2.71 o 
  -4   3  11       69.98       67.83      3.83 o 
  -3   3  11       98.58      103.26      3.06 o 
  -2   3  11       53.00       59.95      1.43 o 
  -1   3  11      139.16      149.79      3.00 o 
   0   3  11      655.21      658.86     11.18 o 
   1   3  11      138.82      146.06      3.32 o 
   2   3  11       53.89       61.22      1.98 o 
   3   3  11       99.54      102.22      3.67 o 
   4   3  11       69.62       72.72      3.83 o 
   5   3  11       25.54       25.53      1.34 o 
   6   3  11       70.18       67.19      1.24 o 
   7   3  11      202.12      195.16      2.43 o 
  -6   4  11       82.99       80.75      2.34 o 
  -5   4  11       10.54       17.33      1.06 o 
  -4   4  11      585.96      568.53     10.35 o 
  -3   4  11      477.28      460.90     11.32 o 
  -2   4  11       25.03       19.60      0.91 o 
  -1   4  11      296.65      302.63      5.77 o 
   0   4  11      493.64      537.30     14.00 o 
   1   4  11      292.78      295.32      8.23 o 
   2   4  11       25.45       17.68      1.53 o 
   3   4  11      480.65      447.49     19.19 o 
   4   4  11      584.22      563.59     15.68 o 
   5   4  11       10.88       12.00      0.65 o 
   6   4  11       83.93       82.74      1.57 o 
   7   4  11       51.96       60.83      2.02 o 
  -6   5  11      328.85      339.58      6.49 o 
  -5   5  11       20.78       22.59      1.17 o 
  -4   5  11       90.48       85.68      2.22 o 
  -3   5  11      154.55      154.55      3.82 o 
  -2   5  11      239.43      217.58      6.91 o 
  -1   5  11      323.92      319.22      8.77 o 
   0   5  11      432.20      431.70      9.10 o 
   1   5  11      323.74      314.08     12.92 o 
   2   5  11      237.09      219.97      6.32 o 
   3   5  11      154.76      146.32      3.14 o 
   4   5  11       88.46       85.19      2.05 o 
   5   5  11       21.11       21.15      0.67 o 
   6   5  11      326.64      337.59      4.42 o 
   7   5  11      140.52      133.33      2.10 o 
  -6   6  11       25.59       23.71      1.01 o 
  -5   6  11      116.36      115.94      2.87 o 
  -4   6  11      335.27      319.53      5.05 o 
  -3   6  11       97.75       83.33      2.50 o 
  -2   6  11      150.11      153.72      2.99 o 
  -1   6  11      250.94      249.21      4.06 o 
   0   6  11        7.55       10.99      1.07 o 
   1   6  11      249.73      249.72      3.39 o 
   2   6  11      151.00      156.79      2.56 o 
   3   6  11       97.11       85.09      2.09 o 
  -5   7  11       40.92       46.51      1.49 o 
  -4   7  11       53.06       55.90      2.21 o 
  -3   7  11       16.96       17.68      1.86 o 
  -2   7  11      266.98      255.88      3.65 o 
  -1   7  11      276.36      268.58      3.95 o 
   0   7  11       27.23       31.72      1.07 o 
   1   7  11      276.86      273.69      4.12 o 
   2   7  11      264.26      258.87      4.38 o 
   3   7  11       16.77       15.52      1.38 o 
  -4   8  11       80.51       75.72      2.23 o 
  -3   8  11      149.38      135.36      2.21 o 
  -2   8  11       19.28       20.02      0.81 o 
  -1   8  11       28.67       26.34      1.05 o 
   0   8  11      169.97      167.91      2.93 o 
   1   8  11       28.08       28.27      1.70 o 
   2   8  11       18.78       20.27      1.05 o 
   3   8  11      147.17      132.95      3.93 o 
  -3   9  11      105.94       98.91      1.64 o 
  -2   9  11       10.62       11.38      0.58 o 
  -1   9  11       20.89       22.58      0.80 o 
   0   9  11       11.38       10.88      0.73 o 
   1   9  11       20.90       21.31      1.01 o 
   2   9  11       10.46       10.37      1.06 o 
   0   0  12     1779.41     1961.02     24.66 o 
   1   0  12      808.98     1022.75     10.55 o 
   2   0  12       36.85       34.03      3.06 o 
   3   0  12      255.54      240.70      7.15 o 
   4   0  12      241.70      238.74      8.29 o 
   5   0  12      166.23      158.04      6.80 o 
   6   0  12      641.11      583.63      6.22 o 
   7   0  12        0.30        0.36      0.21 o 
  -7   1  12      186.53      191.96      4.52 o 
  -6   1  12       20.27       15.95      1.22 o 
  -5   1  12      102.25      116.90      5.53 o 
  -4   1  12      707.05      720.99     18.82 o 
  -3   1  12       46.51       41.44      1.91 o 
  -2   1  12      467.45      451.90      5.90 o 
  -1   1  12      510.29      502.59      6.38 o 
   0   1  12        6.66        4.59      0.76 o 
   1   1  12      513.41      505.29      5.25 o 
   2   1  12      462.07      451.04      7.24 o 
   3   1  12       48.23       39.76      2.76 o 
   4   1  12      712.65      725.40     19.35 o 
   5   1  12      102.29      116.15      5.74 o 
   6   1  12       20.24       16.80      0.78 o 
   7   1  12      187.20      189.72      2.47 o 
  -7   2  12       52.49       53.48      1.97 o 
  -6   2  12      344.98      309.38      6.70 o 
  -5   2  12      111.12      106.65      6.03 o 
  -4   2  12       94.29      104.30      3.35 o 
  -3   2  12       61.39       58.19      2.25 o 
  -2   2  12      147.05      144.97      2.61 o 
  -1   2  12      603.34      707.07      8.57 o 
   0   2  12      288.12      315.28      5.82 o 
   1   2  12      604.75      708.53     13.13 o 
   2   2  12      146.30      145.08      3.31 o 
   3   2  12       62.21       57.88      2.28 o 
   4   2  12       94.76       97.25      4.52 o 
   5   2  12      110.77      105.80      2.85 o 
   6   2  12      344.57      319.93      3.75 o 
   7   2  12       51.74       54.01      1.06 o 
  -4   3  12      851.27      825.93     20.73 o 
  -3   3  12       57.50       64.80      3.35 o 
  -2   3  12      184.09      191.16      5.79 o 
  -1   3  12      143.69      134.36      5.85 o 
   0   3  12      189.44      195.83      5.85 o 
   1   3  12      141.01      126.67      4.11 o 
   2   3  12      181.41      189.80      5.29 o 
   3   3  12       60.29       59.07      2.82 o 
   4   3  12      854.10      804.98     20.84 o 
   5   3  12       27.51       28.13      0.79 o 
   6   3  12      248.21      242.02      3.34 o 
   7   3  12      345.45      378.19      4.11 o 
  -4   4  12      190.47      189.88      6.49 o 
  -3   4  12      142.22      132.36      3.46 o 
   0   4  12       15.94       21.54      1.60 o 
   1   4  12     1336.70     1358.95     59.33 o 
   2   4  12      152.43      139.24      4.06 o 
   3   4  12      142.59      134.62      4.63 o 
   4   4  12      190.95      181.96      7.02 o 
   5   4  12       80.91       81.55      1.36 o 
   6   4  12       10.92       10.07      0.48 o 
   7   4  12       16.70       20.37      0.64 o 
  -6   5  12      137.37      135.08      3.14 o 
  -5   5  12      118.97      109.61      2.87 o 
  -4   5  12      616.40      582.78     13.66 o 
  -3   5  12       34.86       33.08      3.19 o 
  -2   5  12      292.58      276.59      8.29 o 
   0   5  12      425.48      423.05      9.30 o 
   1   5  12      351.05      323.10      8.00 o 
   2   5  12      291.01      281.03     15.60 o 
   3   5  12       34.17       29.06      1.40 o 
   4   5  12      616.81      606.28     12.36 o 
   5   5  12      121.29      115.49      1.88 o 
   6   5  12      137.88      133.04      2.06 o 
  -6   6  12       22.04       23.76      1.01 o 
  -5   6  12      150.87      159.42      3.61 o 
  -4   6  12      210.78      201.31      3.56 o 
  -3   6  12      385.59      360.88      5.65 o 
  -2   6  12       52.62       55.24      1.26 o 
  -1   6  12      281.72      277.34      5.28 o 
   0   6  12       32.88       39.85      1.38 o 
   1   6  12      283.58      282.94      3.75 o 
   2   6  12       52.22       55.66      1.42 o 
   3   6  12      385.78      363.29      7.58 o 
  -5   7  12       12.43        8.51      0.69 o 
  -4   7  12      242.27      239.46      4.00 o 
  -3   7  12       59.29       56.91      1.59 o 
  -2   7  12      278.94      275.50      3.86 o 
  -1   7  12      536.89      513.73      8.43 o 
   0   7  12        1.80        2.04      0.43 o 
   1   7  12      541.52      512.65     10.28 o 
   2   7  12      278.03      277.14      4.94 o 
   3   7  12       59.33       56.61      2.45 o 
  -4   8  12      150.22      153.39      2.70 o 
  -3   8  12      144.36      142.36      2.28 o 
  -2   8  12       38.53       42.41      1.35 o 
  -1   8  12      178.79      169.47      2.71 o 
   0   8  12       21.68       19.42      0.94 o 
   1   8  12      176.92      176.01      3.51 o 
   2   8  12       38.64       42.30      2.68 o 
  -3   9  12       48.95       45.78      0.99 o 
  -2   9  12        8.75        8.18      0.52 o 
  -1   9  12       85.56       93.16      1.71 o 
   0   9  12       71.72       83.10      2.29 o 
   1   9  12       86.20       92.92      3.14 o 
   1   0  13      421.36      468.23      5.47 o 
   2   0  13       50.22       42.13      1.56 o 
   3   0  13       60.19       57.89      3.35 o 
   4   0  13       20.90       26.58      2.45 o 
   5   0  13      634.17      578.38      5.79 o 
   6   0  13      289.58      237.01      3.01 o 
   7   0  13        0.10        1.01      0.28 o 
  -7   1  13       59.00       52.10      1.97 o 
  -6   1  13        7.58        5.21      0.85 o 
  -5   1  13       52.63       41.10      2.87 o 
  -4   1  13      385.52      384.80      8.38 o 
  -3   1  13      326.48      339.27      7.23 o 
  -2   1  13      238.22      241.01      3.73 o 
  -1   1  13      138.46      145.14      2.59 o 
   0   1  13        0.32        0.92      0.27 o 
   1   1  13      138.19      144.00      2.42 o 
   2   1  13      238.23      249.47      7.97 o 
   4   1  13      385.00      396.19     12.17 o 
   5   1  13       52.21       39.89      0.93 o 
   6   1  13        7.54        5.47      0.55 o 
   7   1  13       58.92       52.78      1.20 o 
  -7   2  13      184.17      202.91      4.57 o 
  -6   2  13      229.56      202.06      4.84 o 
  -5   2  13      694.16      648.46     12.74 o 
  -4   2  13      217.63      204.19      5.71 o 
  -3   2  13       47.33       45.03      2.03 o 
  -2   2  13       84.33       79.63      2.06 o 
  -1   2  13      321.18      310.27      5.12 o 
   0   2  13       55.47       55.52      1.26 o 
   1   2  13      318.33      305.82     11.27 o 
   2   2  13       83.49       82.24      5.21 o 
   3   2  13       49.09       47.95      3.14 o 
   5   2  13      692.84      652.75      6.81 o 
   6   2  13      226.81      202.93      2.64 o 
   7   2  13      184.24      212.86      2.60 o 
  -5   3  13       27.06       24.35      2.45 o 
  -4   3  13      441.08      443.13     12.76 o 
  -3   3  13      460.24      457.01     12.28 o 
  -2   3  13       81.35       85.75      2.63 o 
  -1   3  13      625.94      568.26     20.71 o 
   0   3  13      498.56      470.37     18.77 o 
   1   3  13      625.33      582.36     11.73 o 
   2   3  13       81.41       85.34      3.26 o 
   3   3  13      462.11      454.67     12.76 o 
   4   3  13      439.07      440.95     12.81 o 
   5   3  13       26.70       21.96      0.70 o 
   6   3  13       20.19       16.41      0.59 o 
   7   3  13       86.97       80.14      1.27 o 
  -4   4  13      249.18      267.65      8.08 o 
  -3   4  13       93.73       92.06      2.62 o 
   0   4  13      323.97      311.99     12.49 o 
   1   4  13        2.05        4.64      1.69 o 
   2   4  13      832.34      777.38     20.09 o 
   3   4  13       95.86       99.83      3.90 o 
   4   4  13      254.39      263.23      2.97 o 
   5   4  13       38.19       43.31      1.07 o 
   6   4  13      149.98      154.64      2.05 o 
   7   4  13      218.65      237.71      3.23 o 
  -4   5  13      305.46      317.30      8.40 o 
  -3   5  13      208.14      190.10      6.11 o 
  -2   5  13       12.92       13.79      1.15 o 
   0   5  13      135.44      111.31      7.39 o 
   1   5  13      131.52      133.12      4.60 o 
   2   5  13       12.76       13.67      0.80 o 
   3   5  13      207.17      195.35      4.38 o 
   4   5  13      302.91      312.19      3.91 o 
   5   5  13      122.54      118.98      1.95 o 
   6   5  13       88.72       93.50      2.95 o 
  -6   6  13        3.58        3.72      0.48 o 
  -5   6  13       58.56       64.22      1.91 o 
  -4   6  13      136.21      143.76      2.84 o 
  -3   6  13      158.85      146.18      7.60 o 
  -2   6  13      711.82      674.49     12.55 o 
  -1   6  13      116.18      108.61      3.00 o 
   0   6  13        8.62        6.65      0.64 o 
   1   6  13      118.43      110.10      2.26 o 
   2   6  13      706.86      679.05     11.16 o 
  -5   7  13      109.69      119.34      2.71 o 
  -4   7  13       90.28       83.82      3.08 o 
  -3   7  13       27.99       35.98      1.24 o 
  -2   7  13       37.21       35.02      1.10 o 
  -1   7  13      124.37      120.48      3.11 o 
   0   7  13      153.20      149.82      3.24 o 
   1   7  13      125.91      117.96      4.09 o 
   2   7  13       37.59       36.81      2.13 o 
  -4   8  13       94.63       98.72      1.96 o 
  -3   8  13       77.30       83.83      1.88 o 
  -2   8  13      151.33      137.25      2.28 o 
  -1   8  13       95.20       88.96      2.51 o 
   0   8  13       10.84       18.92      1.33 o 
   1   8  13       96.56       88.55      2.23 o 
   2   8  13      149.36      138.00      4.15 o 
  -2   9  13       76.44       71.28      1.37 o 
  -1   9  13        5.59        8.09      0.82 o 
   0   9  13      286.49      266.17      4.78 o 
   1   9  13        5.36        7.97      1.01 o 
   0   0  14      230.78      248.00      8.32 o 
   1   0  14       85.01      102.35      1.90 o 
   2   0  14       66.32       70.21      2.13 o 
   3   0  14      547.01      580.37     11.24 o 
   4   0  14      460.31      438.35     13.29 o 
   5   0  14       28.49       31.11      0.84 o 
   6   0  14      195.84      156.18      2.23 o 
   7   0  14       99.87      102.52      1.94 o 
  -7   1  14       36.79       38.97      1.65 o 
  -6   1  14        6.49        9.04      1.06 o 
  -5   1  14      166.97      138.84      4.47 o 
  -4   1  14      870.29      867.60     24.72 o 
  -3   1  14      428.57      419.67      8.77 o 
  -2   1  14      250.52      258.12      4.58 o 
  -1   1  14      186.84      183.34      3.12 o 
   0   1  14      951.19      971.64     11.91 o 
   1   1  14      188.61      191.43      4.01 o 
   2   1  14      251.26      252.61      8.40 o 
   3   1  14      427.87      419.85     12.55 o 
   4   1  14      873.09      882.22     23.02 o 
   5   1  14      167.18      145.62      2.01 o 
   6   1  14        5.52        7.23      0.49 o 
   7   1  14       37.15       37.93      0.86 o 
  -7   2  14      127.26      132.15      3.24 o 
  -6   2  14      365.59      332.14      6.91 o 
  -5   2  14       46.27       42.05      3.30 o 
  -4   2  14      503.24      507.74     10.21 o 
  -3   2  14     1435.69     1427.80     23.58 o 
  -2   2  14      100.56      107.44      2.65 o 
  -1   2  14      581.06      593.64      7.61 o 
   0   2  14       32.32       38.12      3.00 o 
   1   2  14      580.72      616.15     24.24 o 
   2   2  14      100.03      113.76      6.11 o 
   5   2  14       46.69       47.36      1.06 o 
   6   2  14      366.44      335.14      3.88 o 
   7   2  14      127.56      134.35      1.84 o 
  -4   3  14     1094.80     1088.21     26.37 o 
  -3   3  14      742.56      739.17     18.18 o 
  -2   3  14      464.67      488.56      9.19 o 
  -1   3  14      307.50      311.61      7.42 o 
   0   3  14     1162.14     1150.94     30.83 o 
   1   3  14      310.29      325.23     12.65 o 
   2   3  14      461.20      507.45     17.06 o 
   4   3  14     1095.66     1109.04     10.88 o 
   5   3  14      543.80      518.64      8.20 o 
   6   3  14       18.51       23.11      0.69 o 
   7   3  14        0.52        1.22      0.22 o 
  -3   4  14      949.08      945.50     14.40 o 
  -1   4  14     1142.32      996.62     28.17 o 
   0   4  14       17.22       25.41      3.35 o 
   1   4  14     1144.64     1096.72     30.73 o 
   2   4  14        4.02        4.78      1.08 o 
   3   4  14      949.70      943.14     23.76 o 
   4   4  14       10.27       10.61      1.25 o 
   5   4  14       23.29       24.33      0.76 o 
   6   4  14       48.02       47.41      1.33 o 
  -4   5  14      645.36      677.56     14.88 o 
  -3   5  14      330.29      320.71      8.77 o 
  -2   5  14      141.96      136.44      5.16 o 
  -1   5  14      512.16      501.41     10.05 o 
   0   5  14       24.79       22.45      1.53 o 
   1   5  14      517.64      485.90     13.69 o 
   2   5  14      140.66      134.08      4.09 o 
   3   5  14      326.94      328.12      5.22 o 
   4   5  14      640.98      662.68     11.96 o 
   5   5  14      293.08      303.11      6.11 o 
   6   5  14       42.05       66.87      1.97 o 
  -4   6  14       92.30       94.41      3.83 o 
  -3   6  14      276.41      287.43      8.08 o 
  -2   6  14       60.70       55.21      2.01 o 
  -1   6  14      517.05      473.93      8.32 o 
   0   6  14       68.58       61.77      4.56 o 
   1   6  14      520.18      486.49      9.95 o 
   2   6  14       60.18       58.19      2.02 o 
  -5   7  14       79.44       68.68      1.81 o 
  -4   7  14      201.73      220.00      7.65 o 
  -3   7  14      154.93      156.69      5.26 o 
  -2   7  14      346.65      338.79      7.10 o 
  -1   7  14      126.80      130.84      3.25 o 
   0   7  14        0.06        0.41      0.88 o 
   1   7  14      126.97      122.96      4.20 o 
   2   7  14      345.61      339.68      8.19 o 
  -3   8  14      124.19      126.91      4.04 o 
  -2   8  14       75.61       72.19      2.14 o 
  -1   8  14      127.82      115.84      2.91 o 
   0   8  14      203.11      185.65      3.92 o 
   1   8  14      130.07      117.96      3.83 o 
   2   8  14       74.92       73.25      2.76 o 
  -2   9  14       56.21       57.15      2.60 o 
  -1   9  14       60.79       65.22      3.00 o 
   0   9  14        4.24        4.05      0.61 o 
   1   9  14       60.42       59.80      2.34 o 
   1   0  15      511.22      517.26      7.73 o 
   2   0  15      393.44      361.41      7.69 o 
   3   0  15       11.45       10.92      1.46 o 
   4   0  15     1521.79     1491.16     36.41 o 
   5   0  15      526.48      523.05      5.35 o 
   6   0  15      128.13       88.73      1.52 o 
   7   0  15        0.29        0.69      0.37 o 
  -7   1  15       58.00       53.90      1.91 o 
  -6   1  15      182.96      175.16      4.41 o 
  -5   1  15      168.53      173.65      3.85 o 
  -4   1  15      148.20      149.68      4.62 o 
  -3   1  15      378.01      375.32      9.33 o 
  -2   1  15      133.80      130.02      2.94 o 
  -1   1  15        3.01        3.01      0.51 o 
   0   1  15      674.08      705.72     10.12 o 
   1   1  15        2.86        2.51      0.58 o 
   2   1  15      133.36      125.24      5.48 o 
   3   1  15      375.16      377.06     11.75 o 
   4   1  15      148.14      155.91      6.75 o 
   5   1  15      168.74      177.04      2.32 o 
   6   1  15      183.50      179.13      2.41 o 
   7   1  15       58.95       58.50      1.06 o 
  -7   2  15       60.14       67.14      2.02 o 
  -6   2  15      383.13      360.79      7.34 o 
  -4   2  15     1132.77     1115.03     34.15 o 
  -3   2  15      415.58      416.91      8.57 o 
  -2   2  15       39.26       39.89      1.55 o 
  -1   2  15      446.25      490.09      7.61 o 
   0   2  15       62.84       57.72      2.58 o 
   1   2  15      453.00      523.24     15.74 o 
   2   2  15       39.90       43.16      3.67 o 
   4   2  15     1137.65     1139.54     11.15 o 
   5   2  15      544.53      541.14      5.82 o 
   6   2  15      382.28      366.69      5.55 o 
   7   2  15       58.13       65.32      1.12 o 
  -4   3  15      697.65      674.26     18.18 o 
  -3   3  15      605.16      615.42      8.78 o 
  -2   3  15      263.96      267.28      4.78 o 
  -1   3  15       96.31       91.24      3.50 o 
   0   3  15      534.52      545.46     17.44 o 
   1   3  15       96.79      103.98      6.54 o 
   2   3  15      264.24      268.72     11.22 o 
   4   3  15      697.87      678.08      7.04 o 
   5   3  15      281.77      275.68      3.33 o 
   6   3  15      136.43      136.94      1.92 o 
   7   3  15       76.31       79.27      2.29 o 
  -4   4  15      577.95      566.78     13.02 o 
  -3   4  15      113.74      110.12      2.69 o 
  -2   4  15      483.12      477.78      8.99 o 
  -1   4  15      733.83      698.29     20.94 o 
   0   4  15      131.68      118.28      7.39 o 
   1   4  15      741.28      682.24     22.38 o 
   2   4  15      480.61      500.96     16.27 o 
   3   4  15      110.65      103.02      2.18 o 
   4   4  15      582.65      574.30      6.07 o 
   5   4  15       67.32       72.82      1.29 o 
   6   4  15      353.19      340.52      4.73 o 
  -4   5  15      447.87      456.69     10.90 o 
  -3   5  15      262.52      255.00      7.50 o 
  -2   5  15      505.20      472.88      7.88 o 
  -1   5  15       45.05       45.56      2.23 o 
   0   5  15      289.42      275.38      6.58 o 
   1   5  15       45.19       49.96      2.47 o 
   2   5  15      504.36      472.69      6.43 o 
   3   5  15      263.55      268.24      5.69 o 
   4   5  15      447.02      449.99      8.61 o 
   5   5  15      313.24      321.77      6.38 o 
   6   5  15       12.90       17.33      0.96 o 
  -4   6  15       25.01       25.57      1.97 o 
  -3   6  15       80.51       86.49      3.83 o 
  -2   6  15      284.85      288.09      6.01 o 
  -1   6  15      331.98      342.18      6.23 o 
   0   6  15       49.69       47.79      2.82 o 
   1   6  15      335.39      343.10     16.16 o 
   2   6  15      281.99      286.15      7.28 o 
  -4   7  15       93.54       96.75      3.51 o 
  -3   7  15      161.72      160.54      5.26 o 
  -2   7  15      311.02      299.37      5.57 o 
  -1   7  15       69.77       64.27      2.14 o 
   0   7  15        0.01        9.74      1.67 o 
   1   7  15       68.53       62.04      2.76 o 
   2   7  15      309.20      309.49      7.50 o 
  -3   8  15      146.16      146.77      4.57 o 
  -2   8  15      132.19      135.00      3.03 o 
  -1   8  15      115.70      126.42      3.01 o 
   0   8  15       38.99       37.33      1.54 o 
   1   8  15      119.12      129.97      3.99 o 
   2   8  15      131.07      134.60      3.93 o 
  -1   9  15      243.15      219.72      3.95 o 
   0   9  15        7.37        7.21      0.72 o 
   1   9  15      241.44      216.89      5.32 o 
   0   0  16       18.17       19.04      1.26 o 
   1   0  16      143.58      150.14      3.13 o 
   2   0  16       83.07       87.52      3.12 o 
   3   0  16        4.73        4.08      0.92 o 
   4   0  16      906.27      863.20      8.19 o 
   5   0  16      134.14      121.62      1.89 o 
   6   0  16      141.85      131.53      1.92 o 
   7   0  16        4.31        7.18      0.80 o 
  -7   1  16       14.32       12.81      0.90 o 
  -6   1  16      322.40      318.21      6.75 o 
  -5   1  16      117.97      106.32      3.24 o 
  -4   1  16      340.46      340.88      5.35 o 
  -3   1  16       88.00       85.18      4.36 o 
  -2   1  16      208.88      206.88      5.16 o 
  -1   1  16       78.87       76.43      2.11 o 
   0   1  16       86.84       74.55      2.01 o 
   1   1  16       74.91       72.57      2.30 o 
   2   1  16      209.42      202.57      5.37 o 
   3   1  16       86.53       80.70      4.57 o 
   4   1  16      341.69      347.10      3.82 o 
   5   1  16      117.40       99.64      1.66 o 
   6   1  16      324.18      326.51      3.78 o 
   7   1  16       14.84       13.76      0.64 o 
  -4   2  16      628.37      643.19     16.24 o 
  -3   2  16      174.33      182.04      3.64 o 
  -2   2  16      193.96      212.15      4.17 o 
  -1   2  16       26.39       28.01      1.20 o 
   0   2  16      127.34      119.79      3.89 o 
   1   2  16       26.22       30.19      3.08 o 
   2   2  16      196.15      213.33      8.66 o 
   3   2  16      173.05      176.75      5.21 o 
   4   2  16      629.13      649.13      6.81 o 
   5   2  16      120.14      118.96      1.85 o 
   6   2  16      105.15      108.78      1.67 o 
   7   2  16       70.44       76.82      3.43 o 
  -4   3  16      893.97      916.67     23.12 o 
  -3   3  16       38.19       37.90      1.87 o 
  -2   3  16       67.21       71.51      1.67 o 
  -1   3  16       91.20       95.65      3.60 o 
   0   3  16       22.75       19.72      3.14 o 
   1   3  16       88.32       93.40      6.11 o 
   2   3  16       67.51       74.53      5.37 o 
   4   3  16      895.17      882.45      9.00 o 
   5   3  16       89.08       82.01      1.43 o 
   6   3  16       28.07       25.41      0.70 o 
  -4   4  16      164.74      175.90      5.48 o 
  -3   4  16      209.32      212.14      4.20 o 
  -2   4  16      139.38      134.42      3.43 o 
  -1   4  16      207.21      195.14      3.71 o 
   0   4  16       62.47       56.23      2.31 o 
   1   4  16      206.96      191.95      4.82 o 
   2   4  16      139.98      135.52      3.81 o 
   3   4  16      212.02      215.44      3.55 o 
   4   4  16      165.48      171.71      3.64 o 
   5   4  16       81.52       78.51      2.71 o 
   6   4  16       89.78      111.98      2.29 o 
  -4   5  16      337.38      350.10      8.82 o 
  -3   5  16      201.01      203.92      6.38 o 
  -2   5  16       64.40       73.42      2.58 o 
  -1   5  16       35.77       38.70      1.58 o 
   0   5  16      109.69      122.54      2.21 o 
   1   5  16       35.18       38.57      2.06 o 
   2   5  16       62.55       69.32      1.80 o 
   3   5  16      203.99      211.52      4.78 o 
   4   5  16      338.06      348.51      6.96 o 
   5   5  16      427.92      451.69      8.35 o 
  -4   6  16      416.63      429.10     10.10 o 
  -3   6  16      296.22      285.36      7.81 o 
  -2   6  16      477.50      455.45      7.89 o 
  -1   6  16       69.73       75.81      2.38 o 
   0   6  16        8.84        9.73      1.00 o 
   1   6  16       68.78       69.74      3.03 o 
   2   6  16      474.85      460.94     10.42 o 
   4   6  16      418.62      429.74      8.03 o 
   5   6  16       89.43      100.63      2.50 o 
  -4   7  16       42.66       43.38      2.18 o 
  -3   7  16      159.48      164.90      5.16 o 
  -2   7  16       96.36      106.66      2.75 o 
  -1   7  16       69.08       74.58      2.30 o 
   0   7  16        8.80       14.10      1.07 o 
   1   7  16       68.90       71.18      2.98 o 
   2   7  16       95.89      108.66      3.61 o 
  -3   8  16       31.46       37.32      2.02 o 
  -2   8  16      221.98      213.02      3.99 o 
  -1   8  16       55.91       55.44      1.79 o 
   0   8  16       62.24       63.17      2.26 o 
   1   8  16       56.33       57.41      2.39 o 
   2   8  16      220.92      209.87      5.32 o 
   1   0  17       43.77       46.45      1.56 o 
   2   0  17     2194.42     2143.91     34.60 o 
   3   0  17      904.28      888.53     12.19 o 
   4   0  17      920.82      898.01     10.14 o 
   5   0  17        9.63        9.42      0.73 o 
   6   0  17       61.91       73.39      1.73 o 
  -6   1  17       34.41       32.11      1.54 o 
  -5   1  17      513.32      521.97     10.15 o 
  -4   1  17      112.62      111.33      2.55 o 
  -3   1  17      372.36      385.31      6.21 o 
  -2   1  17     1413.01     1432.92     23.67 o 
  -1   1  17      215.29      213.95      4.08 o 
   0   1  17      699.03      656.77      9.55 o 
   1   1  17      214.53      204.47      5.42 o 
   2   1  17     1410.98     1397.94     23.97 o 
   3   1  17      366.94      371.11      7.24 o 
   4   1  17      111.48      112.35      2.57 o 
   5   1  17      511.64      529.95      7.10 o 
   6   1  17       33.83       30.40      1.20 o 
  -4   2  17      363.77      380.35     12.23 o 
  -3   2  17      735.62      739.48      8.26 o 
  -2   2  17     1487.77     1507.69     16.62 o 
  -1   2  17      786.83      817.38     11.59 o 
   0   2  17        3.00        4.05      0.89 o 
   1   2  17      789.92      829.82     24.32 o 
   3   2  17      732.34      730.45     10.00 o 
   4   2  17      361.50      386.83     16.96 o 
   5   2  17        8.45       10.24      0.88 o 
   6   2  17      374.75      391.74      7.68 o 
  -4   3  17       14.52       13.71      1.65 o 
  -3   3  17      760.67      753.43      8.29 o 
  -2   3  17      614.18      631.96     14.09 o 
  -1   3  17      127.93      127.85      3.49 o 
   0   3  17       98.00       95.37      5.79 o 
   1   3  17      126.98      118.88      4.62 o 
   2   3  17      610.62      636.31     11.18 o 
   3   3  17      754.47      753.55      8.20 o 
   4   3  17       14.07       14.91      1.14 o 
   5   3  17      807.82      805.27     10.95 o 
   6   3  17        4.08        5.48      0.52 o 
  -4   4  17      135.71      138.21      4.62 o 
  -3   4  17       88.06       90.94      2.19 o 
  -2   4  17      953.97      964.08     10.55 o 
  -1   4  17      253.68      251.57      4.43 o 
   0   4  17      208.84      234.35      4.26 o 
   1   4  17      255.00      250.28      5.74 o 
   2   4  17      951.65      953.37      9.49 o 
   3   4  17       87.27       90.97      2.06 o 
   4   4  17      133.37      136.59      2.63 o 
   5   4  17        0.46        1.39      0.61 o 
   6   4  17      380.83      413.67      5.41 o 
  -4   5  17      323.23      329.80      8.35 o 
  -3   5  17      351.11      356.31      5.82 o 
  -2   5  17      448.18      447.89      8.22 o 
  -1   5  17      174.02      169.95      2.74 o 
   0   5  17      837.44      794.86      8.60 o 
   1   5  17      172.95      170.16      2.51 o 
   2   5  17      445.86      449.08      5.31 o 
   3   5  17      350.21      352.00      5.09 o 
   4   5  17      324.21      336.60      6.64 o 
   5   5  17      474.53      485.39      8.82 o 
  -4   6  17       64.56       67.94      2.87 o 
  -3   6  17       55.96       61.40      3.08 o 
  -2   6  17      129.80      130.79      3.14 o 
  -1   6  17      285.43      272.69      6.38 o 
   0   6  17        0.18        1.28      1.38 o 
   1   6  17      285.44      264.25      7.02 o 
   2   6  17      129.08      127.32      4.15 o 
   3   6  17       55.94       65.28      2.18 o 
   4   6  17       63.31       64.06      2.07 o 
  -4   7  17      185.39      190.41      5.00 o 
  -3   7  17       39.99       36.68      2.18 o 
  -2   7  17      332.45      343.99      5.93 o 
  -1   7  17       73.11       76.27      2.28 o 
   0   7  17      918.93      889.48     13.04 o 
   1   7  17       70.96       77.66      3.03 o 
   2   7  17      331.53      347.39      8.08 o 
  -2   8  17       37.51       36.10      1.83 o 
  -1   8  17       94.67       94.14      2.34 o 
   0   8  17       41.21       44.08      1.54 o 
   1   8  17       94.54       93.35      3.08 o 
   2   8  17       37.95       34.77      1.65 o 
   0   0  18      301.36      259.95      7.71 o 
   1   0  18      179.94      168.86      3.44 o 
   2   0  18      578.57      584.49      8.58 o 
   3   0  18       76.79       87.23      1.60 o 
   4   0  18        0.76        1.57      0.38 o 
   5   0  18       48.72       46.07      1.34 o 
   6   0  18       22.17       26.42      1.44 o 
  -6   1  18       19.69       19.99      1.22 o 
  -5   1  18       50.32       58.53      2.23 o 
  -4   1  18        7.62        8.19      0.89 o 
  -3   1  18      897.41      886.78      9.73 o 
  -2   1  18     2133.76     2106.58     25.95 o 
  -1   1  18       72.14       73.77      2.10 o 
   0   1  18       98.16      112.08      2.57 o 
   1   1  18       70.57       72.14      3.93 o 
   2   1  18     2131.97     2118.54     30.74 o 
   3   1  18      900.88      887.12      9.97 o 
   4   1  18        7.03        7.68      1.01 o 
   5   1  18       51.24       59.62      1.55 o 
   6   1  18       19.42       20.59      1.46 o 
  -3   2  18       59.59       60.85      1.55 o 
  -2   2  18      510.24      525.93      7.70 o 
  -1   2  18      833.32      839.34     11.62 o 
   0   2  18       75.78       72.89      6.96 o 
   1   2  18      839.64      848.34     11.73 o 
   2   2  18      513.51      524.41     11.80 o 
   3   2  18       59.50       57.80      1.38 o 
   4   2  18      137.84      135.36      5.21 o 
   5   2  18      274.59      270.95      5.40 o 
   6   2  18        1.40        1.50      0.35 o 
  -4   3  18      105.93      113.07      4.09 o 
  -3   3  18      464.74      451.09      6.28 o 
  -2   3  18      552.79      566.01      7.48 o 
  -1   3  18      113.02      112.38      2.31 o 
   0   3  18        3.90        7.30      0.83 o 
   1   3  18      110.32      108.17      3.29 o 
   2   3  18      552.94      562.02      6.44 o 
   3   3  18      470.19      459.25      5.42 o 
   4   3  18      106.81      116.50      3.27 o 
   5   3  18      150.38      164.14      7.39 o 
   6   3  18       12.24       12.81      0.64 o 
  -4   4  18       84.93       90.21      3.61 o 
  -3   4  18      334.08      334.83      8.96 o 
  -2   4  18       20.80       22.13      1.14 o 
  -1   4  18      553.89      580.15      6.64 o 
   0   4  18       98.69       95.72      1.91 o 
   1   4  18      558.26      586.38      7.66 o 
   2   4  18       21.50       21.21      1.02 o 
   3   4  18      333.47      326.36      4.18 o 
   4   4  18       85.60       94.75      2.05 o 
   5   4  18      102.65      108.48      2.10 o 
  -4   5  18       76.54       84.04      3.30 o 
  -3   5  18      233.85      245.67      4.84 o 
  -2   5  18       10.18       11.27      0.80 o 
  -1   5  18      360.35      353.06      4.82 o 
   0   5  18      120.38      119.92      2.20 o 
   1   5  18      357.81      349.72      4.41 o 
   2   5  18       10.14       11.74      1.01 o 
   3   5  18      236.53      242.99      3.83 o 
   4   5  18       76.38       83.01      2.10 o 
   5   5  18       39.13       38.17      1.49 o 
  -4   6  18      197.08      213.59      5.63 o 
  -3   6  18      191.36      198.39      5.85 o 
  -2   6  18      436.48      409.15      7.15 o 
  -1   6  18      137.41      130.00      3.18 o 
   0   6  18       90.85       97.80      2.66 o 
   1   6  18      137.79      130.88      4.25 o 
   2   6  18      438.62      435.13      6.64 o 
   3   6  18      192.26      197.06      4.41 o 
   4   6  18      198.72      211.04      4.47 o 
  -3   7  18       49.55       54.01      2.50 o 
  -2   7  18       47.26       45.40      2.34 o 
  -1   7  18       81.85       75.56      2.39 o 
   0   7  18      193.47      196.79      4.33 o 
   1   7  18       80.89       85.80      3.08 o 
   2   7  18       46.51       41.62      2.02 o 
  -1   8  18      132.40      128.07      2.72 o 
   0   8  18       10.36        9.45      0.79 o 
   1   8  18      133.04      126.62      3.67 o 
   1   0  19        9.99        8.58      0.70 o 
   2   0  19     1099.80     1043.70     13.97 o 
   3   0  19      824.96      812.26      9.92 o 
   4   0  19       24.41       19.08      1.38 o 
   5   0  19       68.62       63.15      2.34 o 
   6   0  19        5.01        3.99      0.69 o 
  -6   1  19       30.46       31.42      1.44 o 
  -5   1  19      143.60      142.20      3.72 o 
  -4   1  19       67.87       57.68      2.29 o 
  -3   1  19       16.04       13.29      0.86 o 
  -2   1  19     1449.81     1463.91     18.81 o 
  -1   1  19       43.58       45.94      1.37 o 
   0   1  19     1048.97     1031.16     11.44 o 
   1   1  19       43.82       45.31      1.92 o 
   2   1  19     1446.62     1501.30     22.32 o 
   3   1  19       16.08       13.33      0.69 o 
   4   1  19       68.21       60.30      1.61 o 
   5   1  19      142.18      140.02      3.91 o 
   6   1  19       29.46       31.56      0.97 o 
  -4   2  19      115.80      118.54      4.09 o 
  -3   2  19      667.59      683.97      8.76 o 
  -2   2  19      233.21      230.94      3.33 o 
  -1   2  19      116.22      119.16      2.33 o 
   0   2  19       33.32       40.19      1.32 o 
   1   2  19      111.31      115.50      3.98 o 
   2   2  19      232.04      233.33      4.36 o 
   3   2  19      668.57      686.58      7.61 o 
   4   2  19      115.19      118.08      2.42 o 
   5   2  19      111.94      110.28      2.19 o 
   6   2  19       61.02       69.11      3.51 o 
  -4   3  19       37.71       38.59      2.23 o 
  -3   3  19       26.79       25.07      1.29 o 
  -2   3  19     1088.90     1091.16     12.97 o 
  -1   3  19       67.68       70.10      1.61 o 
   0   3  19       21.34       18.84      1.03 o 
   1   3  19       67.14       71.31      1.83 o 
   2   3  19     1087.24     1088.74     11.42 o 
   3   3  19       27.09       25.19      0.90 o 
   4   3  19       38.14       38.64      1.27 o 
   5   3  19      104.02      106.16      2.10 o 
  -4   4  19      151.10      156.98      4.84 o 
  -3   4  19       64.95       63.82      1.99 o 
  -2   4  19       26.28       28.41      1.35 o 
  -1   4  19       31.77       34.56      1.29 o 
   0   4  19      225.17      218.71      3.19 o 
   1   4  19       31.68       33.32      1.01 o 
   2   4  19       25.80       26.42      0.94 o 
   3   4  19       65.05       66.41      1.45 o 
   4   4  19      150.88      154.09      3.19 o 
   5   4  19      171.59      185.54      2.97 o 
  -4   5  19       94.92       97.39      3.51 o 
  -3   5  19       69.10       71.82      3.11 o 
  -2   5  19      490.24      499.78      8.15 o 
  -1   5  19       60.38       63.14      1.59 o 
   0   5  19       71.23       75.97      1.81 o 
   1   5  19       60.36       63.75      1.78 o 
   2   5  19      491.12      506.70      5.84 o 
   3   5  19       69.50       72.40      1.71 o 
   4   5  19       96.01      105.41      4.73 o 
  -4   6  19      174.56      186.96      4.94 o 
  -3   6  19       20.36       21.64      1.70 o 
  -2   6  19       29.43       28.12      1.33 o 
  -1   6  19       45.49       50.22      1.82 o 
   0   6  19      128.12      130.50      3.10 o 
   1   6  19       46.01       49.93      1.52 o 
   2   6  19       28.87       27.13      1.07 o 
   3   6  19       21.40       22.38      1.22 o 
   4   6  19      174.15      184.78      3.93 o 
  -2   7  19      273.17      264.70      4.63 o 
  -1   7  19       26.31       21.89      1.12 o 
   0   7  19      284.86      289.09      5.05 o 
   1   7  19       25.73       26.31      1.59 o 
   2   7  19      274.03      262.87      6.33 o 
   0   0  20      448.82      474.68      8.11 o 
   1   0  20       26.83       28.34      1.18 o 
   2   0  20      108.30      100.23      1.71 o 
   3   0  20       43.17       37.86      2.79 o 
   4   0  20       34.55       33.86      1.75 o 
   5   0  20      111.78      118.23      3.35 o 
   6   0  20        0.09        0.32      0.37 o 
  -6   1  20       70.94       65.49      1.97 o 
  -5   1  20       11.76        9.83      1.01 o 
  -4   1  20      340.38      344.20      7.18 o 
  -3   1  20       88.12       86.25      2.32 o 
  -2   1  20      828.23      816.45     11.08 o 
  -1   1  20       62.74       70.66      1.28 o 
   0   1  20        5.60       11.85      0.82 o 
   1   1  20       61.56       66.94      1.40 o 
   2   1  20      832.18      821.09      8.20 o 
   3   1  20       89.49       87.82      2.11 o 
   4   1  20      340.37      345.73      5.03 o 
   5   1  20       11.59        9.25      0.66 o 
   6   1  20       71.03       63.19      1.36 o 
  -4   2  20      255.34      252.72      6.75 o 
  -3   2  20      101.05      101.13      3.43 o 
  -2   2  20       55.58       55.63      1.66 o 
  -1   2  20        2.06        3.21      0.59 o 
   0   2  20        6.00        8.69      0.61 o 
   1   2  20        2.39        3.68      0.54 o 
   2   2  20       55.80       54.93      1.57 o 
   3   2  20      101.42      102.77      1.92 o 
   4   2  20      258.58      262.57      4.07 o 
   5   2  20       95.38       98.13      1.99 o 
  -4   3  20      295.87      301.20      7.65 o 
  -3   3  20      161.99      176.97      3.59 o 
  -2   3  20      873.88      893.02     12.31 o 
  -1   3  20       30.55       29.32      1.47 o 
   0   3  20       24.18       18.49      0.82 o 
   1   3  20       31.81       28.61      0.94 o 
   2   3  20      877.72      891.28      9.58 o 
   3   3  20      162.51      174.37      2.97 o 
   4   3  20      297.54      312.74      4.60 o 
   5   3  20       16.14       14.89      0.73 o 
  -4   4  20       82.51       92.87      3.35 o 
  -3   4  20       81.00       86.11      2.27 o 
  -2   4  20       77.71       80.80      2.22 o 
  -1   4  20      167.92      155.08      2.69 o 
   0   4  20      244.35      251.11      3.73 o 
   1   4  20      165.87      151.62      2.45 o 
   2   4  20       75.98       76.65      1.61 o 
   3   4  20       81.14       82.83      1.63 o 
   4   4  20       82.26       90.45      1.92 o 
   5   4  20       16.28       15.84      0.90 o 
  -4   5  20       15.98       17.76      1.38 o 
  -3   5  20       93.63       90.48      3.51 o 
  -2   5  20      226.37      239.96      7.51 o 
  -1   5  20       88.17       90.91      1.92 o 
   0   5  20      422.67      423.07      5.44 o 
   1   5  20       89.69       92.04      1.75 o 
   2   5  20      226.90      239.48      3.25 o 
   3   5  20       92.91       93.78      2.03 o 
   4   5  20       16.45       18.56      0.77 o 
  -3   6  20       18.89       17.65      1.49 o 
  -2   6  20       96.48       98.22      2.44 o 
  -1   6  20       36.60       30.06      1.36 o 
   0   6  20      572.23      557.73      6.61 o 
   1   6  20       35.53       28.44      1.13 o 
   2   6  20       95.17       99.62      2.79 o 
   3   6  20       19.16       19.62      1.06 o 
  -2   7  20       57.69       55.77      2.66 o 
  -1   7  20       12.30       10.35      0.84 o 
   0   7  20      219.05      221.83      4.02 o 
   1   7  20       12.25       11.69      1.06 o 
   2   7  20       57.55       53.11      2.13 o 
   1   0  21        0.10        1.51      0.48 o 
   2   0  21       70.40       61.40      1.48 o 
   3   0  21      250.18      261.89      3.64 o 
   4   0  21       18.38       23.66      1.44 o 
   5   0  21       13.10       14.35      1.06 o 
  -5   1  21       49.39       51.09      1.86 o 
  -4   1  21       56.49       59.48      2.60 o 
  -3   1  21       97.55       96.14      2.44 o 
  -2   1  21       43.35       35.26      1.34 o 
  -1   1  21       56.65       60.21      1.45 o 
   0   1  21      730.64      672.83      7.20 o 
   1   1  21       56.44       62.01      1.34 o 
   2   1  21       44.23       35.41      1.08 o 
   3   1  21       97.84       94.33      1.81 o 
   4   1  21       56.36       58.36      1.52 o 
   5   1  21       47.95       48.55      1.27 o 
  -4   2  21       46.20       45.03      2.29 o 
  -3   2  21        5.21        4.59      1.01 o 
  -2   2  21      153.20      137.16      3.72 o 
  -1   2  21       97.38       80.27      1.70 o 
   0   2  21        0.74        0.68      0.35 o 
   1   2  21       98.57       82.24      1.69 o 
   2   2  21      152.31      139.13      2.33 o 
   3   2  21        5.23        4.70      0.50 o 
   4   2  21       45.17       49.59      1.41 o 
   5   2  21       13.50       15.65      0.73 o 
  -4   3  21       98.28       95.31      3.40 o 
  -3   3  21      128.97      136.11      3.02 o 
  -2   3  21      517.43      518.21      7.86 o 
  -1   3  21      184.05      193.61      3.12 o 
   0   3  21      608.25      603.28      7.29 o 
   1   3  21      181.58      191.46      3.49 o 
   2   3  21      520.50      524.37      6.46 o 
   3   3  21      131.38      139.62      2.27 o 
   4   3  21       97.79      100.26      2.06 o 
   5   3  21       94.38       99.12      1.90 o 
  -4   4  21       29.12       34.77      1.86 o 
  -3   4  21       75.39       79.57      2.10 o 
  -2   4  21      304.78      310.89      5.27 o 
  -1   4  21        1.06        2.59      0.46 o 
   0   4  21       41.74       35.79      1.49 o 
   1   4  21        1.11        2.40      0.40 o 
   2   4  21      304.72      312.61      4.01 o 
   3   4  21       75.73       82.03      1.58 o 
   4   4  21       28.26       31.84      1.05 o 
  -4   5  21      110.52      118.38      3.56 o 
  -3   5  21       47.79       50.39      2.45 o 
  -2   5  21      241.98      248.20      3.58 o 
  -1   5  21       71.80       80.52      3.17 o 
   0   5  21       13.20       13.14      0.65 o 
   1   5  21       70.12       78.15      1.58 o 
   2   5  21      241.55      255.07      3.33 o 
   3   5  21       48.71       49.94      1.13 o 
   4   5  21      110.11      120.63      2.66 o 
  -3   6  21       13.22       11.75      1.22 o 
  -2   6  21      305.82      308.78      5.25 o 
  -1   6  21       29.56       33.96      1.35 o 
   0   6  21       23.86       24.68      0.73 o 
   1   6  21       29.95       32.95      1.16 o 
   2   6  21      305.80      319.94      4.76 o 
   3   6  21       13.66       14.72      0.90 o 
   0   7  21        5.77        6.38      0.85 o 
   0   0  22      175.22      158.13      3.24 o 
   1   0  22        0.79        4.36      0.45 o 
   2   0  22        0.68        3.22      0.46 o 
   3   0  22      504.12      474.30      7.04 o 
   4   0  22      255.89      277.38      6.01 o 
   5   0  22        0.67        1.97      0.48 o 
  -4   1  22       41.98       38.11      2.02 o 
  -3   1  22      202.01      188.81      3.66 o 
  -2   1  22       47.99       59.99      1.90 o 
  -1   1  22       55.30       47.69      1.38 o 
   0   1  22      104.30      102.46      2.07 o 
   1   1  22       56.80       52.06      2.04 o 
   2   1  22       48.15       59.68      1.40 o 
   3   1  22      200.37      193.91      2.81 o 
   4   1  22       41.55       40.41      1.22 o 
   5   1  22       12.49       16.90      0.71 o 
  -4   2  22      129.93      137.73      4.20 o 
  -3   2  22      122.98      126.00      2.82 o 
  -2   2  22       57.85       62.07      1.94 o 
  -1   2  22      112.95       89.88      1.92 o 
   0   2  22      524.54      489.59      6.12 o 
   1   2  22      112.89       89.92      1.78 o 
   2   2  22       58.01       62.25      1.43 o 
   3   2  22      122.68      126.24      2.12 o 
   4   2  22      129.28      138.47      2.98 o 
   5   2  22       97.88      106.17      1.95 o 
  -4   3  22       23.18       25.36      1.59 o 
  -3   3  22       12.65       15.76      1.44 o 
  -2   3  22       26.00       19.63      1.12 o 
  -1   3  22       83.73       78.94      1.78 o 
   0   3  22      430.05      424.50      5.49 o 
   1   3  22       86.09       79.99      1.65 o 
   2   3  22       25.98       22.00      0.84 o 
   3   3  22       12.42       15.17      0.69 o 
   4   3  22       23.02       28.60      1.09 o 
  -4   4  22       47.33       44.28      1.97 o 
  -3   4  22       29.33       27.27      1.86 o 
  -2   4  22       81.99       83.42      2.17 o 
  -1   4  22      226.94      216.03      3.31 o 
   0   4  22      105.66      104.06      2.05 o 
   1   4  22      225.24      216.59      3.07 o 
   2   4  22       80.55       83.82      1.63 o 
   3   4  22       28.91       29.22      0.89 o 
   4   4  22       47.53       42.43      1.15 o 
  -3   5  22       17.85       18.34      1.44 o 
  -2   5  22      115.90      121.66      2.58 o 
  -1   5  22       38.71       43.02      1.20 o 
   0   5  22       56.92       56.19      1.15 o 
   1   5  22       37.85       41.73      1.08 o 
   2   5  22      115.33      121.35      1.96 o 
   3   5  22       17.89       18.26      0.71 o 
  -2   6  22       73.24       75.80      2.82 o 
  -1   6  22       71.98       66.92      1.15 o 
   0   6  22       18.53       16.77      0.59 o 
   1   6  22       71.73       68.78      1.51 o 
   2   6  22       73.61       77.31      1.69 o 
   1   0  23       47.48       32.37      0.93 o 
   2   0  23      194.52      169.18      4.39 o 
   3   0  23       18.39       16.27      0.93 o 
   4   0  23       45.09       48.59      1.86 o 
  -4   1  23       45.57       47.15      2.13 o 
  -3   1  23       24.72       27.27      1.81 o 
  -2   1  23       19.94       15.57      1.07 o 
  -1   1  23       53.60       46.99      1.33 o 
   0   1  23        4.98        2.79      0.47 o 
   1   1  23       52.51       44.71      1.21 o 
   2   1  23       19.94       14.31      0.74 o 
   3   1  23       24.52       26.10      1.04 o 
   4   1  23       45.70       47.58      1.27 o 
  -4   2  23       63.89       63.68      2.55 o 
  -3   2  23       11.92       11.97      1.04 o 
  -2   2  23      134.29      120.97      6.96 o 
  -1   2  23      106.84       96.35      1.97 o 
   0   2  23       11.70        9.24      0.70 o 
   1   2  23      105.93       94.20      1.81 o 
   2   2  23      133.23      124.83      2.13 o 
   3   2  23       12.18       10.65      0.64 o 
   4   2  23       64.45       71.89      2.50 o 
  -4   3  23       65.64       63.10      2.39 o 
  -3   3  23       35.59       31.36      1.23 o 
  -2   3  23       27.12       30.07      1.27 o 
  -1   3  23      178.92      183.82      2.93 o 
   0   3  23       34.94       33.38      1.14 o 
   1   3  23      176.59      177.42      2.71 o 
   2   3  23       26.04       27.45      0.90 o 
   3   3  23       34.99       32.11      0.94 o 
   4   3  23       65.10       63.65      1.46 o 
  -3   4  23       72.74       66.18      2.71 o 
  -2   4  23       20.50       14.40      0.92 o 
  -1   4  23       55.87       58.34      1.42 o 
   0   4  23       15.86       15.14      0.69 o 
   1   4  23       54.80       56.49      1.30 o 
   2   4  23       20.04       14.80      0.66 o 
   3   4  23       72.70       72.59      1.37 o 
  -2   5  23      129.29      130.31      2.56 o 
  -1   5  23       48.22       50.98      1.67 o 
   0   5  23      125.57      122.24      2.06 o 
   1   5  23       49.41       51.33      1.16 o 
   2   5  23      128.97      125.79      1.94 o 
   0   6  23       17.61       20.47      0.65 o 
   0   0  24       94.26       95.31      3.56 o 
   1   0  24       83.70       88.31      1.52 o 
   2   0  24       10.82        9.68      0.64 o 
   3   0  24       62.91       63.77      1.70 o 
   4   0  24       21.00       32.59      1.44 o 
  -4   1  24      183.30      184.62      4.84 o 
  -3   1  24       40.07       35.19      1.97 o 
  -2   1  24        2.84        5.48      0.69 o 
  -1   1  24      139.43      132.82      2.35 o 
   0   1  24      202.96      204.10      2.63 o 
   1   1  24      139.72      126.95      2.15 o 
   2   1  24        3.02        4.97      0.47 o 
   3   1  24       39.99       36.88      0.99 o 
   4   1  24      184.20      193.75      8.08 o 
  -4   2  24       68.79       82.93      2.71 o 
  -3   2  24       93.41      102.49      3.46 o 
  -2   2  24      134.91      131.11      2.82 o 
  -1   2  24       21.39       24.58      0.94 o 
   0   2  24       25.39       25.61      0.86 o 
   1   2  24       21.47       24.21      1.02 o 
   2   2  24      134.89      134.97      2.17 o 
   3   2  24       93.14       97.48      1.95 o 
   4   2  24       67.82       83.14      1.67 o 
  -3   3  24       46.42       45.88      2.13 o 
  -2   3  24       86.43       97.35      2.31 o 
  -1   3  24       69.51       71.08      1.58 o 
   0   3  24       37.41       41.11      0.99 o 
   1   3  24       69.60       72.38      1.76 o 
   2   3  24       86.52      100.19      1.76 o 
   3   3  24       46.39       47.76      1.18 o 
  -3   4  24      105.38      105.36      3.35 o 
  -2   4  24       39.28       42.58      2.10 o 
  -1   4  24        8.92        9.31      0.64 o 
   0   4  24        4.57        4.16      0.38 o 
   1   4  24        8.54       10.69      1.29 o 
   2   4  24       40.64       42.89      1.12 o 
   3   4  24      103.29      107.94      1.68 o 
  -1   5  24       98.80       99.86      1.72 o 
   0   5  24       23.60       26.33      0.82 o 
   1   5  24       98.51      101.28      1.64 o 
   1   0  25       83.73       76.02      3.03 o 
   2   0  25        4.12        4.37      0.46 o 
   3   0  25        2.43        3.02      0.46 o 
  -3   1  25       67.73       68.10      2.60 o 
  -2   1  25        3.98        4.61      0.61 o 
  -1   1  25       15.43       20.97      0.85 o 
   0   1  25       21.52       23.61      0.75 o 
   1   1  25       15.27       19.90      0.77 o 
   2   1  25        4.08        4.91      0.45 o 
   3   1  25       68.90       67.97      1.32 o 
  -3   2  25       26.97       26.15      1.54 o 
  -2   2  25      173.10      197.09      3.99 o 
  -1   2  25       61.56       66.68      1.52 o 
   0   2  25       24.81       23.22      0.73 o 
   1   2  25       62.17       68.35      1.43 o 
   2   2  25      172.59      197.42      2.76 o 
   3   2  25       26.93       25.25      0.94 o 
  -3   3  25        8.81        6.33      0.90 o 
  -2   3  25       19.16       20.51      0.98 o 
  -1   3  25       92.97      101.79      1.89 o 
   0   3  25        5.51        7.87      0.49 o 
   1   3  25       93.37      106.60      1.81 o 
   2   3  25       19.72       20.35      0.73 o 
   3   3  25        9.41        8.17      0.49 o 
  -2   4  25       48.39       45.48      1.44 o 
  -1   4  25       10.07        8.79      0.48 o 
   0   4  25        4.61        7.32      0.45 o 
   1   4  25       10.09        9.00      0.74 o 
   2   4  25       49.02       44.86      2.05 o 
   0   0  26       34.87       32.75      1.81 o 
   1   0  26       55.15       49.38      2.29 o 
   2   0  26      174.23      181.54      4.94 o 
   3   0  26      184.74      193.98      4.94 o 
  -3   1  26        5.44        6.64      0.90 o 
  -2   1  26       20.55       18.93      0.92 o 
  -1   1  26       22.11       27.31      0.74 o 
   0   1  26        2.12        3.64      0.37 o 
   1   1  26       21.85       26.10      0.82 o 
   2   1  26       20.64       20.20      0.71 o 
   3   1  26        5.50        7.22      0.60 o 
  -2   2  26      158.28      165.37      3.00 o 
  -1   2  26       13.95       12.31      0.55 o 
   0   2  26      146.74      131.65      1.82 o 
   1   2  26       13.52       11.33      0.60 o 
   2   2  26      158.81      163.35      2.87 o 
  -1   3  26       22.19       28.59      0.74 o 
   0   3  26        8.86       11.25      0.52 o 
   1   3  26       21.95       27.70      0.93 o 
   1   0  27       49.18       61.77      2.39 o 
   2   0  27       19.03       20.89      1.33 o 
  -1   1  27       36.23       37.93      0.93 o 
   0   1  27       63.23       56.82      1.04 o 
   1   1  27       35.69       35.00      0.90 o 
  -1   2  27       18.62       29.37      0.82 o 
   0   2  27      314.73      308.81      4.14 o 
   1   2  27       18.56       28.45      1.01 o 
                                                 
